# Supplementary material for: The global, regional and national burden of peptic ulcer disease attributable to smoking from 1990 to 2021: A population-based study
Source: Prev Med Rep. 2025 Feb 22;51:103019. doi: 10.1016/j.pmedr.2025.103019 (PMC11908546; doi:10.1016/j.pmedr.2025.103019)
Supplement: Supplementary file 2 — Supplementary material 2 [file mmc2.xlsx]

## Sheet: Contents
Table	Description
Table S1	Table S1. Global, regional, and sex-specific disability-adjusted life year burden of peptic ulcer disease attributable to smoking in 1990 and 2021, and its temporal trend.
Table S2	Table S2. Burden of peptic ulcer disease attributable to smoking in 204 countries and territories: Deaths, Disability-adjusted life years, temporal trends, and per capita burden in 1990 and 2021.
Table S3	Table S3. Population attributable fraction of peptic ulcer disease attributable to smoking in deaths and disability-adjusted life year by age and sex in 2021.
Table S4	Table S4. Social development index values for global, different regions, and 204 countries and territories.
Table S5	Table S5. Predicted values of age-standardized mortality rate and age-standardized disability-adjusted life year rate for males and females in ten years.

## Sheet: Table S1
Table S1. Global, regional, and sex-specific disability-adjusted life year burden of peptic ulcer disease attributable to smoking in 1990 and 2021, and its temporal trend.
Characteristics		1990				2021				1990-2021
		DALYs (95%uncertainty interval)	ASDR/10^5 (95%uncertainty interval)	Age-standardized PAF, % (95%uncertainty interval)		DALYs (95%uncertainty interval)	ASDR/10^5 (95%uncertainty interval)	Age-standardized PAF, % (95%uncertainty interval)		AAPC of ASDR (95%confidence interval)
Overall		1500836 (1070017,1931543)	35.4 (25.2,45.64)	18.27 (13.25, 23)		816999 (582192,1093096)	9.42 (6.71,12.6)	13.17 (9.59, 16.96)		-4.18 (-4.27 - -4.10)
Sex
	Male	1344875 (961413,1733775)	65.95 (47.01,85.46)	25.67 (18.8, 32.08)		722936 (520869,970913)	17.4 (12.55,23.43)	20 (14.41, 25.22)		-4.22 (-4.32 - -4.11)
	Female	155960 (104106,211719)	7.29 (4.85,9.93)	5.39 (3.65, 7.29)		94063 (61448,131010)	2.07 (1.35,2.88)	3.63 (2.45, 4.89)		-3.98 (-4.07 - -3.89)
5 SDI Regions
	High SDI	169315.02 (121230.07,218218.74)	15.85 (11.37,20.38)	22.25 (16.11, 28.28)		77501.22 (54141.47,101793.78)	4.34 (3.04,5.66)	17.68 (12.44, 22.72)		-4.10 (-4.32 , -3.88)
	High-middle SDI	275454.09 (199444.93,350385.73)	26.7 (19.3,33.9)	25.01 (18.59, 31.09)		181970.78 (131080.97,236020.08)	9.59 (6.93,12.44)	21.26 (15.64, 26.33)		-3.26 (-3.68 , -2.83)
	Middle SDI	453145.07 (327279.37,596924.42)	39.17 (28.12,51.79)	20.55 (15.08, 25.99)		249030.01 (174393.38,342594.18)	9.04 (6.32,12.45)	15 (10.79, 19.07)		-4.65 (-4.83 , -4.46)
	Low-middle SDI	473030.51 (319495.52,644553.01)	66.42 (44.73,91.31)	16.58 (11.84, 21.33)		226530.12 (151200.45,318252.75)	14.62 (9.75,20.53)	11.43 (8.11, 15.04)		-4.81 (-4.92 , -4.69)
	Low SDI	128497.72 (84595.87,172965.07)	48.07 (31.57,65.43)	10.62 (7.42, 13.94)		81048.39 (51910.62,115840.04)	13.44 (8.6,19.06)	7.54 (5.24, 9.84)		-4.03 (-4.20 , -3.85)
21 GBD Regions
	Andean Latin America	4028.22 (2697.4,5669.78)	18.26 (12.26,25.81)	10 (7.01, 13.29)		2170.62 (1389.76,3161.38)	3.57 (2.28,5.19)	8.33 (5.81, 11.22)		-5.15 (-5.73 , -4.56)
	Australasia	2988.13 (2066.04,3961.17)	12.81 (8.88,16.89)	16.03 (11.05, 20.96)		677.37 (459.54,928.51)	1.42 (0.97,1.93)	12.17 (8.26, 16.28)		-6.86 (-7.48 , -6.25)
	Caribbean	6738.24 (4684.94,9118.72)	24.93 (17.27,33.73)	14.74 (10.44, 19.14)		4701.4 (3089.73,6516.38)	8.81 (5.79,12.22)	11.05 (7.75, 14.6)		-3.21 (-3.71 , -2.71)
	Central Asia	13417.52 (9712.72,16707.69)	25.85 (18.67,32.14)	21.09 (15.49, 26.38)		15083.14 (10747.54,19987.26)	16.06 (11.42,21.34)	17.86 (13.03, 22.94)		-1.52 (-2.09 , -0.95)
	Central Europe	48453.12 (35737.07,60787.41)	32.76 (24.19,41)	26.47 (19.51, 33.01)		32325.67 (22676.24,41933.35)	17.34 (12.22,22.43)	20.98 (15.04, 26.79)		-2.02 (-2.57 , -1.47)
	Central Latin America	20963.38 (15129.35,26812.74)	23.41 (16.81,30.05)	13.25 (9.54, 17.08)		12407.01 (8346.36,16732.24)	4.84 (3.26,6.56)	8.69 (6.16, 11.38)		-5.01 (-5.19 , -4.82)
	Central Sub-Saharan Africa	5202.13 (3143.96,8166.31)	19.38 (11.77,30.83)	7.9 (5.21, 10.9)		7394.98 (4085.45,11642.31)	10.41 (5.91,16.3)	6.44 (4.06, 8.85)		-1.97 (-2.06 , -1.88)
	East Asia	443306.88 (312414.79,590555.35)	46.97 (33.14,62.38)	24.51 (17.94, 30.71)		211486.89 (142561.32,305166.16)	9.86 (6.66,14.17)	21.81 (15.99, 27.45)		-4.96 (-5.19 , -4.73)
	Eastern Europe	75254.12 (57101.77,92933.96)	27.5 (20.8,33.93)	27.19 (20.49, 33.57)		82011.03 (60530.24,103778.95)	26.43 (19.55,33.38)	23.46 (17.56, 29.33)		0.00 (-0.38 , 0.39)
	Eastern Sub-Saharan Africa	31175.44 (16475.63,46168.19)	33.15 (17.73,48.99)	8.15 (5.65, 10.64)		33945.21 (19555.09,52636.49)	14.64 (8.46,22.57)	7.43 (5.16, 9.99)		-2.59 (-2.67 , -2.51)
	High-income Asia Pacific	30816.65 (22211.24,38816.47)	15.24 (10.95,19.25)	21.97 (16.23, 27.5)		10389.84 (7285.21,13855.65)	2.82 (1.96,3.72)	16.6 (11.72, 21.39)		-5.33 (-5.64 , -5.02)
	High-income North America	32171.83 (22369.26,42844.97)	9.57 (6.67,12.69)	21.12 (14.75, 27.35)		17745.94 (12132.34,23909.82)	3.08 (2.11,4.12)	16.52 (11.26, 21.62)		-3.55 (-3.74 , -3.36)
	North Africa and Middle East	40739.1 (27477.26,54049.85)	21.46 (14.24,29.01)	14.52 (10.18, 18.8)		26617.33 (17799.18,36561.05)	5.26 (3.51,7.27)	11.68 (8.13, 15.15)		-4.47 (-4.65 , -4.29)
	Oceania	1547.16 (1004.38,2224.81)	43.03 (27.98,60.65)	15.58 (11.11, 20.36)		1970.48 (1259.87,2910.89)	21.07 (13.58,31.3)	14.05 (9.57, 18.29)		-2.29 (-2.46 , -2.12)
	South Asia	484294.78 (325950.56,672156.9)	71 (47.55,99.96)	15.26 (10.6, 19.67)		198316.4 (123467.5,288353.5)	12.68 (7.84,18.44)	9.94 (6.83, 13.09)		-5.43 (-5.69 , -5.17)
	Southeast Asia	122111.74 (79567.06,174188.19)	41.45 (27.01,59.57)	21.49 (15.47, 27.3)		89378.96 (62133.27,124890.79)	12.62 (8.79,17.62)	15.21 (11.03, 19.53)		-3.77 (-3.85 , -3.70)
	Southern Latin America	5887.32 (4272.85,7476.36)	12.56 (9.11,15.98)	19.48 (14.04, 24.75)		2954.29 (2080.84,3884.97)	3.58 (2.53,4.7)	15.89 (11.25, 20.54)		-3.78 (-4.56 , -3.00)
	Southern Sub-Saharan Africa	7292.89 (5185.33,9661.68)	23.36 (16.63,31.19)	17.95 (12.78, 23.53)		8506.4 (5777.6,11560.98)	12.68 (8.63,17.19)	11.29 (7.93, 14.84)		-1.95 (-2.45 , -1.45)
	Tropical Latin America	26225.23 (19039.65,33306.81)	25.62 (18.62,32.7)	23.8 (17.37, 30.22)		18720.68 (12972.18,25452.8)	7.11 (4.92,9.68)	14.37 (9.77, 19.25)		-3.94 (-4.15 , -3.73)
	Western Europe	83599.91 (59254.35,107584.42)	15.36 (10.92,19.65)	22.27 (15.95, 28.25)		24081.73 (16624.34,31936.76)	3.01 (2.09,3.94)	17.41 (12.14, 22.65)		-5.12 (-5.23 , -5.01)
	Western Sub-Saharan Africa	14621.76 (9470.81,20439.57)	13.99 (9.19,19.6)	6.08 (4.1, 8.32)		16114.11 (10514.31,22395.94)	6.31 (4.1,8.73)	4.47 (3.02, 6.07)		-2.52 (-2.64 , -2.39)
DALY, disability-adjusted life year; ASDR, age-standardized disability-adjusted life year rate; PAF, population attributable fraction; AAPC, average annual percentage change; SDI, socio-demographic index

## Sheet: Table S2
Table S2. Burden of peptic ulcer disease attributable to smoking in 204 countries and territories: Deaths, Disability-adjusted life years, temporal trends, and per capita burden in 1990 and 2021.
location	AAPC of ASMR (95% confidence interval)	AAPC of ASDR (95% confidence interval)	Deaths in 1990	Upper limit of deaths in 1990	Lower limit of deaths in 1990	Deaths in 2021	Upper limit of deaths in 2021	Lower limit of deaths in 2021	ASMR in 1990	Upper limit of ASMR in 1990	Lower limit of ASMR in 1990	ASMR in 2021	Upper limit of ASMR in 2021	Lower limit of ASMR in 2021	DALYs in 1990	Upper limit of DALYs in 1990	Lower limit of DALYs in 1990	DALYs in 2021	Upper limit of DALYs in 2021	Lower limit of DALYs in 2021	ASDR in 1990	Upper limit of ASDR in 1990	Lower limit of ASDR in 1990	ASDR in 2021	Upper limit of ASDR in 2021	Lower limit of ASDR in 2021	Population in 1990	mortality rate in 1990	DALY rate in 2021	Population in 2021	mortality rate in 2021	DALY rate in 2021
Afghanistan	-2.15 (-2.31, -1.99)	-1.99 (-2.12, -1.87)	65.31	115.43	28.55	52.61	86.05	27.99	1.03	1.83	0.43	0.52	0.85	0.26	1780.31	3096.07	838.721	1785.38	3034.91	969.124	25.4592	44.2811	12.1169	13.5111	21.9824	7.29502	9943467	0.656813	17.9044	31222196	0.168502	5.71831
Albania	-3.57 (-3.94, -3.2)	-3.41 (-3.75, -3.07)	12.38	17.79	7.76	8.78	13	5.59	0.65	0.93	0.41	0.21	0.31	0.14	325.973	463.029	208.411	204.472	290.669	134.252	15.139	21.4359	9.82744	5.16889	7.28847	3.42298	3305197	0.374562	9.86244	2667862	0.329102	7.66426
Algeria	-3.92 (-3.99, -3.84)	-4.15 (-4.2, -4.1)	102.95	161.57	63.46	88.24	138.7	53.59	1.17	1.78	0.71	0.34	0.52	0.2	2693.77	4228.36	1679.04	2101.89	3271.73	1280.64	23.217	35.4508	14.5269	6.23383	9.59397	3.87611	25288069	0.407109	10.6523	44197951	0.199647	4.75562
American Samoa	-4.21 (-4.6, -3.82)	-4.01 (-4.4, -3.62)	0.29	0.41	0.19	0.16	0.23	0.11	1.3	1.8	0.86	0.34	0.48	0.23	9.62923	13.249	6.47221	5.08701	7.20119	3.45072	35.9074	49.6026	23.7175	9.86935	13.9741	6.7081	48503	0.597901	19.8529	49759	0.32155	10.2233
Andorra	-4.39 (-4.9, -3.88)	-3.65 (-4.11, -3.19)	0.05	0.07	0.03	0.04	0.06	0.02	0.09	0.13	0.05	0.02	0.04	0.01	1.27639	1.87203	0.772974	1.04566	1.51452	0.656918	2.18692	3.212	1.3161	0.711821	1.03659	0.452097	54362	0.091976	2.34794	85593	0.0467328	1.22166
Angola	-2 (-2.22, -1.78)	-2.08 (-2.3, -1.86)	42.16	75.38	19.85	67.2	116.1	33.38	1.06	1.86	0.5	0.56	0.94	0.28	1380.94	2460.73	670.417	2205.34	3799.19	1072.18	29.0969	51.602	13.9606	14.9758	25.648	7.52345	10276265	0.410266	13.4382	32706452	0.205464	6.74283
Antigua and Barbuda	-3.7 (-4.7, -2.7)	-3.78 (-5.8, -1.72)	0.17	0.25	0.11	0.11	0.16	0.07	0.33	0.46	0.22	0.1	0.15	0.07	4.45016	6.21604	3.01138	2.93927	4.06759	1.94125	8.76019	12.2271	6.00671	2.63855	3.67442	1.74691	60228	0.282261	7.38885	89396	0.123048	3.28792
Argentina	-3.6 (-4.49, -2.71)	-3.68 (-4.54, -2.8)	138.57	181.9	99.8	71.26	96.38	48.57	0.43	0.57	0.31	0.13	0.17	0.09	4014.75	5172.48	2940.7	1955.28	2583.88	1358.26	12.3375	15.9026	9.03156	3.66449	4.82832	2.5532	33111067	0.418501	12.1251	45487217	0.156659	4.29854
Armenia	-0.67 (-1.39, 0.04)	-1.28 (-1.84, -0.72)	39.86	49.96	29.53	48.25	63.65	34.65	1.37	1.72	1.01	1.13	1.48	0.81	1334.96	1654.23	999.741	1231.4	1606.7	893.829	43.681	54.3817	32.8196	29.573	38.4898	21.4886	3420617	1.16529	39.0269	2995280	1.61087	41.1113
Australia	-7.45 (-7.99, -6.92)	-6.86 (-7.41, -6.31)	100.12	134.47	68.04	21.44	30.64	13.93	0.51	0.69	0.35	0.05	0.07	0.03	2306.87	3061.86	1605.19	518.022	715.931	351.897	11.8702	15.6883	8.26628	1.31559	1.80406	0.901869	16858991	0.593867	13.6833	25791946	0.0831267	2.00846
Austria	-5.17 (-5.86, -4.48)	-4.92 (-5.54, -4.29)	63.23	83.46	42.86	18.43	25.27	12.67	0.55	0.72	0.38	0.1	0.14	0.07	1552.85	2026.94	1082.39	462.315	617.479	315.728	14.6426	19.0922	10.3067	3.00544	3.98676	2.09934	7768209	0.813959	19.9898	8982312	0.205181	5.14695
Azerbaijan	-2.61 (-3.1, -2.11)	-2.98 (-3.41, -2.56)	59.93	82.16	41.43	53.15	82.04	34.17	1.1	1.51	0.75	0.49	0.76	0.31	2125.72	2897.2	1466.69	1765.87	2677.7	1136.42	37.2555	50.586	25.5972	14.8118	22.574	9.54728	7326431	0.817997	29.0144	10500168	0.506182	16.8175
Bahamas	-3.35 (-4.61, -2.07)	-3.48 (-4.73, -2.21)	0.84	1.18	0.56	0.74	1.07	0.45	0.52	0.72	0.34	0.18	0.26	0.11	27.3418	38.057	18.2847	23.139	33.0191	14.223	15.4355	21.5359	10.2918	5.23993	7.4541	3.2296	256701	0.327229	10.6512	387966	0.190738	5.96418
Bahrain	-4.9 (-5.67, -4.13)	-5.19 (-5.59, -4.78)	2.68	3.79	1.74	2.56	3.75	1.72	1.96	2.87	1.24	0.42	0.62	0.27	77.2436	108.561	50.2672	78.1331	112.9	52.5961	41.2038	58.5966	26.5871	8.11519	11.8037	5.39125	506462	0.529161	15.2516	1529597	0.167364	5.10809
Bangladesh	-6.39 (-6.73, -6.05)	-6.33 (-6.6, -6.07)	806.51	1154.62	483.56	294.09	471.27	188.61	1.6	2.33	0.94	0.2	0.32	0.13	26947.2	39242.4	16407.4	9786.12	15319.8	6347.27	50.1673	72.1603	30.4805	6.47196	10.1254	4.20654	109121282	0.739095	24.6947	164636116	0.17863	5.94409
Barbados	-3.43 (-4.18, -2.66)	-3.52 (-4.19, -2.86)	1.24	1.73	0.8	0.69	1.07	0.41	0.42	0.59	0.27	0.14	0.21	0.08	29.8199	40.5625	19.7482	16.3847	24.575	9.93484	11.0565	14.9826	7.34058	3.4705	5.19391	2.11004	253415	0.489316	11.7672	299025	0.23075	5.47939
Belarus	-0.64 (-2.09, 0.82)	-0.69 (-1.99, 0.62)	77.56	100.67	57.6	72.04	94.94	49.5	0.6	0.78	0.45	0.48	0.63	0.33	2438.41	3151.2	1811.46	2222.93	2916.55	1539.53	19.1833	24.8458	14.2677	15.5946	20.5301	10.8624	10444397	0.742599	23.3466	9324657	0.772575	23.8392
Belgium	-5.71 (-6.8, -4.6)	-5.27 (-6.25, -4.28)	95.73	130.11	65.5	24.82	34.6	16.68	0.62	0.84	0.43	0.1	0.14	0.07	2028.86	2679.7	1420.55	535.252	722.681	368.527	14.0244	18.4261	9.84921	2.63236	3.57626	1.8333	9978872	0.959327	20.3315	11469272	0.216404	4.66684
Belize	-2.66 (-3.94, -1.35)	-2.64 (-4.18, -1.07)	0.32	0.44	0.22	0.47	0.66	0.32	0.35	0.47	0.24	0.16	0.22	0.1	8.88897	11.8358	6.13586	14.2822	20.0605	9.69364	9.21445	12.2838	6.36524	4.25988	5.98561	2.88574	186922	0.171194	4.75545	429075	0.109538	3.3286
Benin	-3.85 (-4.1, -3.61)	-3.9 (-4.17, -3.62)	13.39	19.41	7.99	10.84	16.55	6.54	0.64	0.92	0.39	0.19	0.29	0.12	432.378	640.637	256.158	364.684	554.806	215.582	19.2662	28.1056	11.5165	5.66992	8.63585	3.41098	4850637	0.276046	8.91383	13499175	0.0803012	2.70153
Bermuda	-4.58 (-5.35, -3.81)	-4.56 (-5.38, -3.73)	0.39	0.53	0.26	0.2	0.29	0.12	0.62	0.86	0.41	0.15	0.21	0.09	10.4532	14.0024	6.94737	4.67306	6.67612	2.98409	16.1589	21.636	10.7331	3.95213	5.60225	2.50362	59383	0.656754	17.6031	63541	0.314757	7.3544
Bhutan	-4.36 (-4.5, -4.22)	-4.94 (-5.05, -4.82)	4.54	7.63	2.27	2.67	4.41	1.36	1.82	3.06	0.92	0.46	0.76	0.23	151.936	248.534	76.9686	68.0547	112.722	36.8528	50.8121	84.6743	25.4991	10.6394	17.6112	5.60552	630055	0.720572	24.1148	756900	0.352755	8.99124
Bolivia	-4.08 (-4.17, -4)	-4.35 (-4.44, -4.25)	35.04	57.89	19.55	26.49	43.07	15.45	1.11	1.87	0.62	0.3	0.49	0.18	1031.28	1671.89	600.938	711.502	1142.15	406.273	29.4301	47.9958	16.728	7.44564	12.0069	4.31107	6381050	0.549126	16.1616	11797128	0.224546	6.03114
Bosnia and Herzegovina	-2.71 (-3.13, -2.29)	-3.12 (-3.65, -2.6)	44.97	61.18	30.49	27.35	39.58	17.96	1.08	1.49	0.74	0.45	0.64	0.29	1375.37	1859.89	934.56	661.451	937.506	436.674	30.513	41.2595	20.8518	11.6457	16.3988	7.64457	4498284	0.999715	30.5755	3302864	0.828069	20.0266
Botswana	-3.33 (-3.81, -2.84)	-3.42 (-3.87, -2.96)	8.9	13.58	5.46	8.05	12.67	4.92	1.65	2.47	1.02	0.56	0.88	0.35	274.349	424.264	164.914	249.34	382.534	154.222	43.5182	66.1952	26.5153	14.3951	22.3684	8.91994	1319232	0.674635	20.7961	2393256	0.336362	10.4185
Brazil	-3.81 (-4.1, -3.52)	-3.97 (-4.18, -3.75)	831.96	1062.92	600.68	665.3	917.04	454.72	0.93	1.2	0.67	0.26	0.36	0.18	25810.4	32765.2	18707.9	18261.3	24898.8	12639.6	25.7977	32.9049	18.6785	7.09717	9.68814	4.90258	148508931	0.560209	17.3797	220356040	0.30192	8.28718
Brunei	-5.5 (-5.73, -5.27)	-5.4 (-5.7, -5.1)	1.47	2.02	0.96	0.85	1.21	0.55	1.42	2	0.93	0.25	0.35	0.16	46.5647	62.6451	31.1216	28.3249	39.8644	18.5751	37.466	51.2368	24.869	6.7164	9.44784	4.40545	259257	0.567005	17.9608	451136	0.188413	6.27857
Bulgaria	-1.92 (-3.43, -0.39)	-1.85 (-3.27, -0.42)	122.44	161.45	87.57	63.07	85.64	42.01	1.02	1.35	0.74	0.51	0.68	0.34	3786.68	4932.79	2744.03	1844.69	2466.1	1242.16	31.9122	41.5842	23.4561	16.3159	21.6078	11.0862	8680060	1.41059	43.6251	6786933	0.929286	27.1801
Burkina Faso	-1.61 (-1.94, -1.27)	-1.61 (-1.96, -1.26)	22.01	36.12	11.03	30.05	47.91	16.59	0.47	0.76	0.24	0.28	0.45	0.16	762.394	1269.15	365.77	1081.83	1768.79	567.826	15.0083	24.8985	7.31728	9.04967	14.5366	4.99066	9528113	0.231001	8.00152	22761130	0.132023	4.75299
Burundi	-2.95 (-3.12, -2.79)	-2.89 (-3.06, -2.73)	35.37	69.84	16.27	33.02	63.95	13.52	1.36	2.63	0.64	0.54	1.01	0.23	1255.9	2589.8	559.295	1242.96	2413.53	518.388	44.4125	87.9789	20.3434	17.9255	34.3921	7.52048	5553360	0.636912	22.6151	13220294	0.249768	9.4019
Cabo Verde	-5.98 (-6.36, -5.6)	-6.2 (-6.46, -5.93)	0.92	1.33	0.54	0.3	0.45	0.18	0.42	0.61	0.25	0.06	0.09	0.04	28.8346	41.3471	16.8688	9.67833	14.7099	5.75698	13.6618	19.6766	8.03989	1.89324	2.8632	1.13651	353808	0.260028	8.14978	559262	0.0536421	1.73055
Cambodia	-2.37 (-2.45, -2.28)	-2.64 (-2.74, -2.54)	387.87	604.49	237.52	483.11	832.38	256.02	9.17	14.14	5.62	4.35	7.44	2.37	11413.2	17939.7	6966.48	13078.2	23412.2	6916.12	231.094	362.959	141.396	100.779	175.481	53.7131	10272839	3.77568	111.101	17044077	2.83447	76.7317
Cameroon	-3.21 (-3.39, -3.02)	-3.32 (-3.49, -3.16)	34.29	54.39	19.48	35.82	59.46	19.17	0.68	1.05	0.38	0.25	0.4	0.13	1218.6	1945.14	695.626	1292.75	2108.9	695.322	21.6681	34.3774	12.328	7.60539	12.5919	4.10075	10436887	0.328546	11.6759	31779633	0.112714	4.06787
Canada	-5.03 (-5.35, -4.71)	-4.61 (-4.95, -4.27)	138.82	185.89	97.15	62.87	89.07	41.85	0.43	0.58	0.3	0.09	0.12	0.06	3468.92	4559.17	2436.98	1570.16	2159.32	1066	10.8354	14.2358	7.62369	2.48374	3.40125	1.67625	27252874	0.509377	12.7286	37469207	0.167791	4.19054
Central African Republic	-1.62 (-1.78, -1.46)	-1.56 (-1.72, -1.41)	15.85	24.84	8.35	19.51	32.85	9.15	1.29	2.04	0.69	0.78	1.29	0.38	529.929	831.643	274.27	688.641	1173.1	321.311	37.6667	58.5867	20.0764	23.0183	38.1061	10.9383	2730640	0.58045	19.4068	5484135	0.355753	12.557
Chad	-1.02 (-1.31, -0.73)	-1.07 (-1.46, -0.67)	17.56	26.98	9.97	27.73	43.69	15.71	0.61	0.94	0.35	0.44	0.69	0.25	560.455	863.327	321.238	947.578	1515.61	548.533	17.9797	27.9388	10.4625	12.8462	20.1643	7.37622	6026465	0.291381	9.29989	17749359	0.156231	5.33866
Chile	-4.23 (-4.81, -3.65)	-4.09 (-5.44, -2.73)	43.07	56.5	30.33	24.57	33.11	16.86	0.41	0.55	0.29	0.1	0.13	0.07	1397.15	1799.53	998.068	798.242	1059.63	560.789	12.8416	16.5528	9.15096	3.32272	4.40533	2.34695	13285563	0.324186	10.5163	18797847	0.130706	4.24646
China	-4.68 (-5.04, -4.32)	-5.02 (-5.25, -4.78)	14130.2	19017.1	9711.9	8126.53	12218.1	5297.16	1.79	2.39	1.21	0.41	0.61	0.27	429030	573972	300446	201205	292896	134788	47.1677	63.0201	33.1045	9.71629	14.1004	6.51203	1176457514	1.20108	36.468	1422745953	0.571186	14.142
Colombia	-5.55 (-6.52, -4.57)	-5.81 (-6.82, -4.78)	116.43	154.38	82.73	60.44	88.53	39.35	0.66	0.88	0.47	0.11	0.16	0.07	3482.61	4576.93	2478.45	1494.7	2167.09	987.887	17.6514	23.3265	12.5372	2.70641	3.92172	1.7895	32491453	0.35834	10.7185	49060426	0.123195	3.04665
Comoros	-2.5 (-2.92, -2.08)	-2.57 (-3.12, -2.02)	2.32	3.87	1.06	2.61	4.41	1.26	1.09	1.78	0.51	0.5	0.85	0.24	78.4167	133.421	34.9879	86.6491	143.424	43.533	32.8591	55.1673	14.8665	14.7454	24.5271	7.29719	462568	0.501548	16.9525	744374	0.35063	11.6405
Cook Islands	-4.16 (-4.28, -4.05)	-4.15 (-4.27, -4.03)	0.28	0.4	0.18	0.15	0.26	0.08	2.17	3.03	1.41	0.59	1.04	0.33	8.77903	12.8044	5.55775	4.1369	7.57574	2.36972	62.8697	89.9871	40.0669	17.0527	31.7304	9.7745	18923	1.47968	46.3935	17748	0.845166	23.3091
Costa Rica	-3.81 (-4.8, -2.81)	-3.75 (-4.36, -3.13)	8.28	11.21	5.78	8.01	11.08	5.29	0.48	0.66	0.34	0.15	0.2	0.1	207.977	277.289	147.222	193.804	263.207	129.51	11.4027	15.2628	8.02354	3.51894	4.76901	2.35609	3041698	0.272216	6.83752	4747896	0.168706	4.08189
Croatia	-2.67 (-3.72, -1.6)	-2.88 (-3.78, -1.97)	60.16	77.22	42.88	39.54	53.48	26.71	1.03	1.34	0.72	0.45	0.6	0.3	1691.16	2159.44	1226.55	875.185	1158.82	609.06	27.7227	35.4907	20.0268	11.2766	14.8313	7.87327	4861394	1.23751	34.7876	4208639	0.939496	20.795
Cuba	-3.17 (-4.31, -2.02)	-3.24 (-4.41, -2.06)	83.88	109.94	59.24	58	80.43	38.93	0.83	1.09	0.59	0.3	0.41	0.2	2261.88	2916.67	1618.12	1447.18	1937.54	992.651	22.1494	28.5315	15.8312	7.80439	10.4333	5.35022	10847062	0.773297	20.8525	11269529	0.514662	12.8415
Cyprus	-5.96 (-6.34, -5.58)	-5.54 (-5.92, -5.17)	4.73	7.06	2.86	2.36	3.36	1.53	0.76	1.18	0.44	0.12	0.17	0.08	110.448	162.589	70.0133	52.3374	73.987	34.8757	15.1958	22.6464	9.36975	2.65079	3.7163	1.7642	778050	0.60793	14.1955	1357776	0.173814	3.85464
Czechia	-2.63 (-3.2, -2.06)	-2.72 (-3.28, -2.17)	148.3	194.32	106.49	86.95	120.14	57.45	1.09	1.44	0.79	0.44	0.61	0.29	4293.4	5567.31	3090.28	2302.86	3169.01	1545.09	32.6969	42.4803	23.594	12.8902	17.756	8.753	10294413	1.44059	41.7061	10632383	0.817785	21.6589
Democratic Republic of the Congo	-2.17 (-2.3, -2.04)	-1.99 (-2.13, -1.85)	89.56	163	47.38	115.18	215.78	59.24	0.56	1.01	0.29	0.28	0.52	0.14	2905.39	5272.05	1537.75	4011.67	7541.53	2079.6	15.6147	28.2076	8.31972	8.30833	15.3997	4.30316	38147676	0.234772	7.61617	90017764	0.127953	4.45653
Denmark	-5.13 (-5.81, -4.46)	-5.16 (-5.86, -4.45)	129.47	167.36	92.53	37.13	50.57	24.94	1.57	2.02	1.13	0.3	0.4	0.2	2635.47	3386.24	1910.75	710.704	951.188	492.829	34.7033	44.2938	25.2285	6.40134	8.54798	4.43965	5143728	2.51705	51.2366	5851783	0.634507	12.1451
Djibouti	-1.36 (-1.52, -1.19)	-1.4 (-1.6, -1.19)	2.41	4.34	1.18	7.24	13.79	3.04	1.42	2.53	0.71	0.91	1.75	0.38	90.3976	165.815	41.6747	267.501	502.645	112.221	44.2235	79.2431	22.0857	28.2955	53.5033	12.0844	414245	0.581781	21.8223	1258687	0.575203	21.2524
Dominica	-2.72 (-2.97, -2.47)	-2.61 (-2.83, -2.38)	0.27	0.38	0.18	0.16	0.25	0.1	0.46	0.64	0.3	0.19	0.29	0.11	7.03387	9.68488	4.65525	4.59727	6.9834	2.69711	12.3137	16.9712	8.19623	5.43614	8.22221	3.19362	72423	0.37281	9.71221	67077	0.238532	6.85372
Dominican Republic	-3.19 (-3.88, -2.5)	-3.03 (-3.6, -2.46)	32.61	44.75	21.78	34.63	54.39	19.91	0.96	1.32	0.64	0.35	0.55	0.2	912.052	1254.46	608.158	884.797	1359.13	510.026	22.8707	31.2786	15.2942	8.58816	13.269	4.95102	7150866	0.456029	12.7544	11012900	0.314449	8.03419
Ecuador	-7.23 (-7.76, -6.71)	-7.12 (-7.73, -6.51)	57.39	77.6	39.2	19.63	28.52	12.5	1.14	1.55	0.78	0.12	0.18	0.08	1483.62	1969.07	1032.04	507.06	722.558	323.24	26.4924	35.2648	18.3136	3.04645	4.34335	1.94733	9978175	0.575155	14.8687	18065389	0.108661	2.8068
Egypt	-4.37 (-4.89, -3.84)	-4.81 (-5.3, -4.31)	260.72	359.56	178.34	127.29	185.25	79.27	0.96	1.32	0.63	0.24	0.35	0.15	8828.56	12203.4	6017.25	4067.54	5910.39	2590.87	26.7341	36.6491	18.2408	5.82841	8.34083	3.70922	55333336	0.471181	15.9552	105627445	0.120508	3.85084
El Salvador	-3.67 (-4.68, -2.65)	-3.65 (-4.61, -2.68)	21.22	29.73	13.42	13.45	19.87	8.29	0.71	1	0.44	0.22	0.32	0.13	621.585	848.283	403.215	367.145	538.116	228.886	19.5258	26.6769	12.6126	6.04989	8.86759	3.75479	5305682	0.399949	11.7155	6450229	0.20852	5.69197
Equatorial Guinea	-5.29 (-5.51, -5.07)	-5.46 (-5.7, -5.21)	2.46	4.95	1.09	1.23	2.2	0.63	1.21	2.39	0.56	0.22	0.39	0.11	79.7406	163.401	33.7113	42.4945	74.8836	21.3165	35.0516	70.3918	15.3198	6.17248	10.9297	3.19267	422803	0.581831	18.86	1512312	0.0813324	2.8099
Eritrea	-2.47 (-2.67, -2.27)	-2.45 (-2.73, -2.18)	21.07	34.77	10.16	23.22	39.35	11.17	1.21	1.97	0.61	0.56	0.93	0.28	861.616	1425.9	413.487	968.812	1631.1	470.224	44.9739	73.9137	22.1743	20.8917	35.318	10.1407	3405935	0.618626	25.2975	6597908	0.351929732878967	14.6836
Estonia	-1.42 (-2.78, -0.04)	-1.67 (-3.07, -0.25)	16.52	21.6	12.26	11.45	15.32	7.89	0.83	1.09	0.62	0.51	0.69	0.36	559.781	725.542	419.685	336.105	450.803	234.479	29.034	37.6241	21.6452	16.5987	21.967	11.6286	1568496	1.05324	35.689	1310834	0.87349	25.6405
Eswatini	-2.11 (-2.33, -1.88)	-2.04 (-2.28, -1.79)	2.23	3.22	1.33	2.29	3.46	1.36	0.86	1.3	0.53	0.44	0.68	0.26	64.8939	93.4595	38.7831	70.0246	105.498	41.769	20.6641	29.7417	12.2956	10.9192	16.3685	6.56167	806391	0.276541	8.04745	1155236	0.198228	6.0615
Ethiopia	-4.21 (-4.4, -4.02)	-4.25 (-4.5, -4)	305.62	505.72	120.17	178.94	326.77	57.76	1.26	2.08	0.52	0.34	0.61	0.11	11131	18516.1	4170.76	6647.98	12201.3	2130.95	42.6364	70.6675	16.643	11.1568	20.2469	3.63246	50568660	0.604366	22.0116	108938000	0.164259	6.10253
Fiji	-3.1 (-3.39, -2.81)	-3.2 (-3.45, -2.95)	6.28	8.62	4.09	4.97	7.38	3.18	1.66	2.24	1.09	0.63	0.92	0.41	209.547	288.777	136.401	153.628	228.648	99.2331	47.841	65.542	31.4479	17.64	26.0387	11.4537	758377	0.828084	27.6309	924474	0.537603	16.6179
Finland	-5 (-6.42, -3.57)	-4.9 (-6.24, -3.54)	40.42	53.9	27.28	14.53	20.13	9.67	0.59	0.78	0.4	0.13	0.18	0.09	1112.63	1438.7	771.687	363.64	497.469	248.376	16.8935	21.795	11.7467	3.73624	5.08614	2.55615	5009989	0.806788	22.2082	5535925	0.262467	6.56873
France	-5.64 (-6.18, -5.09)	-5.24 (-5.72, -4.75)	360.07	482.41	248.51	97.7	135.9	64.56	0.43	0.57	0.3	0.07	0.09	0.05	7993.04	10483.2	5644.8	2156.24	2861.61	1469.34	10.3651	13.4923	7.40401	1.88854	2.48708	1.3105	57771189	0.623269	13.8357	66389877	0.147161	3.24784
Gabon	-1.65 (-1.76, -1.54)	-1.64 (-1.81, -1.48)	2.23	3.65	1.14	2.55	3.99	1.44	0.39	0.65	0.2	0.23	0.37	0.13	66.3881	106.953	35.5205	82.7967	129.271	46.5258	11.0311	17.7519	5.86692	6.59767	10.2971	3.73071	983536	0.226733	6.74994	1816084	0.140412	4.55908
Gambia	-3.48 (-4.11, -2.84)	-3.36 (-3.87, -2.84)	5.34	8.42	2.84	4.95	8.14	2.69	1.3	2.03	0.7	0.44	0.72	0.24	192.984	311.587	101.419	178.639	297.428	97.6894	42.1958	66.6971	22.4049	13.9914	22.965	7.7178	981601	0.544009	19.6601	2394155	0.206754	7.46148
Georgia	0.53 (-0.92, 2)	0.08 (-1.35, 1.52)	52.17	65.38	37.7	60.6	87.67	38.93	0.83	1.05	0.6	1.08	1.56	0.69	1760.73	2204.93	1281.45	1658.17	2410.07	1076.98	28.4591	35.5068	20.754	31.7767	45.964	20.702	5523028	0.944591	31.8798	3607286	1.67993	45.9672
Germany	-4.51 (-5.07, -3.95)	-4.45 (-4.87, -4.03)	852.6	1115.84	573	306.34	424.78	208.61	0.67	0.88	0.46	0.16	0.21	0.11	20013.6	25824.5	13820.8	6689.62	8970.58	4620.53	17.0712	21.9575	11.877	4.10998	5.46148	2.86415	79940777	1.06654	25.0355	85371848	0.35883	7.83587
Ghana	-0.59 (-0.77, -0.42)	-0.67 (-0.85, -0.49)	20.8	30.44	12.73	46.11	73.07	26.84	0.31	0.45	0.19	0.26	0.41	0.15	709.866	1049.44	436.529	1552.19	2480.94	918.525	9.16289	13.4765	5.6097	7.38976	11.7153	4.33523	14971521	0.13893	4.74145	34245939	0.134644	4.53247
Greece	-1.48 (-2.07, -0.88)	-1.71 (-2.29, -1.12)	61.64	80.31	43.24	78.94	110.95	53.65	0.43	0.56	0.3	0.28	0.38	0.19	1417.04	1823.86	1011.16	1358.18	1814.03	941.615	10.0312	12.8288	7.16994	6.08706	7.94114	4.24353	10389297	0.593303	13.6394	10174910	0.77583	13.3484
Greenland	-3.87 (-4.23, -3.51)	-3.9 (-4.13, -3.67)	1.87	2.43	1.3	1.02	1.39	0.7	4.9	6.46	3.39	1.42	1.94	0.98	65.8666	85.8748	46.3742	31.7597	43.8244	22.0234	148.643	193.057	103.315	42.061	57.5583	29.3129	55559	3.36579	118.552	56103	1.81808	56.6096
Grenada	-4.7 (-5.94, -3.44)	-4.87 (-6.01, -3.71)	0.42	0.59	0.29	0.17	0.23	0.11	0.63	0.87	0.44	0.14	0.2	0.09	12.1982	16.7799	8.51176	5.01906	6.99893	3.32071	19.5741	27.0391	13.6738	4.13013	5.73974	2.74498	87012	0.482692	14.019	102627	0.165648	4.89058
Guam	-4.07 (-5.12, -3.01)	-3.34 (-3.88, -2.8)	0.25	0.35	0.17	0.2	0.29	0.13	0.35	0.49	0.23	0.09	0.14	0.06	8.19406	11.1938	5.58857	6.40423	9.03072	4.08153	9.17317	12.7254	6.27027	3.20826	4.48471	2.0444	136808	0.182738	5.98946	159196	0.125631	4.02286
Guatemala	-4.34 (-5.23, -3.45)	-4.31 (-5.19, -3.42)	54.54	74.31	37.2	46.93	66.45	29.98	1.72	2.36	1.16	0.44	0.62	0.28	1592.21	2143.92	1079.08	1275.87	1770.75	813.71	41.5312	56.4479	28.2095	10.8835	15.1977	6.93182	8384286	0.650503	18.9904	15767372	0.29764	8.09185
Guinea	-1.81 (-1.93, -1.68)	-1.83 (-2.01, -1.65)	23.73	36.15	13.26	24.29	36.91	13.87	0.7	1.05	0.39	0.4	0.6	0.22	765.375	1175.73	426.133	822.116	1258.97	475.218	21.1377	32.2027	11.7775	11.9384	18.0891	6.85159	5994035	0.395894	12.7689	13429751	0.180867	6.12161
Guinea-Bissau	-1.92 (-2.13, -1.71)	-1.86 (-1.97, -1.74)	3.63	6.26	1.85	4.06	6.39	2.2	0.8	1.37	0.41	0.44	0.69	0.24	128.393	224.411	65.2649	154.964	244.606	83.6269	25.9787	44.9183	13.203	14.4569	22.57	7.78705	1007108	0.360438	12.7487	2063911	0.196714	7.50826
Guyana	-2.48 (-2.83, -2.13)	-2.21 (-2.59, -1.84)	5.25	7.18	3.54	3.6	5.44	2.13	1.27	1.72	0.85	0.53	0.8	0.31	179.44	243.085	121.269	122.467	183.387	73.4159	38.4353	52.2319	25.8491	16.9866	25.4393	10.2096	779664	0.673367	23.0151	764740	0.470748	16.0142
Haiti	-3.33 (-3.48, -3.17)	-3.69 (-3.88, -3.51)	57.53	93.73	31.68	42.65	69.84	21.49	1.63	2.65	0.89	0.57	0.94	0.28	1987.4	3167	1111.02	1396.03	2280.95	700.53	51.1046	82.4519	28.3681	15.7969	25.8831	7.968	6380817	0.901609	31.1464	12864028	0.331545	10.8522
Honduras	-1.94 (-2.09, -1.78)	-2.33 (-2.49, -2.17)	36.64	52.87	24.21	58.36	93.15	32.42	1.79	2.6	1.17	0.98	1.56	0.54	1093.94	1590.04	717.873	1528.66	2443.06	862.448	47.6493	68.7683	31.5977	23.0056	36.8441	12.9847	4710111	0.777901	23.2253	10110156	0.577241	15.12
Hungary	-2.69 (-3.54, -1.84)	-2.84 (-3.79, -1.88)	196.85	252.65	143.09	98.74	134.01	67.54	1.4	1.79	1.02	0.57	0.77	0.39	6140.58	7791.81	4536.61	2808.64	3760.86	1927.3	45.2735	57.384	33.4505	17.7623	23.6543	12.2784	10394948	1.89371	59.0727	9597310	1.02883	29.2649
Iceland	-5.59 (-6.15, -5.03)	-5.43 (-5.8, -5.06)	1.46	1.97	0.99	0.51	0.74	0.33	0.51	0.69	0.35	0.09	0.13	0.06	35.025	45.7793	24.6667	11.8706	16.5473	7.94513	12.9528	16.9137	9.17944	2.28082	3.14958	1.53043	253894	0.575043	13.7951	350386	0.145554	3.38787
India	-5.06 (-5.32, -4.79)	-5.49 (-5.64, -5.34)	12186.1	16950.2	8030.99	5934.24	8928.23	3330.73	2.55	3.62	1.65	0.52	0.8	0.29	405202	556802	271522	162742	242062	93645.4	73.1847	101.193	48.5897	12.9961	19.3779	7.44847	853065308	1.42851	47.4995	1414494975	0.419531	11.5053
Indonesia	-2.85 (-3.14, -2.55)	-2.74 (-2.92, -2.56)	75.76	111.24	47.22	65.72	92.26	44.52	0.08	0.12	0.05	0.03	0.05	0.02	2887.1	4110.01	1850.75	2706.34	3684.1	1850.03	2.41157	3.44894	1.52791	1.01925	1.39024	0.714601	184983291	0.0409551	1.56074	278914182	0.0235628	0.970312
Iran	-4.18 (-4.63, -3.74)	-4.42 (-4.79, -4.06)	156.84	227.32	98.54	125.61	175.96	86.23	0.63	0.94	0.38	0.17	0.24	0.11	4910.72	7037.01	3057.4	3552.98	4838.92	2444.61	16.6589	24.1404	10.4746	4.13234	5.67794	2.82323	57100115	0.274675	8.6002	85355879	0.14716	4.16255
Iraq	-4.28 (-4.51, -4.04)	-4.67 (-4.85, -4.5)	63.3	90.82	40.36	43.01	63.17	25.82	0.79	1.15	0.5	0.2	0.29	0.12	1869.98	2713.5	1189.26	1289.97	1923.83	799.652	21.3339	30.904	13.7241	4.80661	7.02673	2.94566	18417387	0.343697	10.1533	41224334	0.104332	3.12915
Ireland	-7.58 (-8.01, -7.15)	-7.06 (-7.5, -6.62)	48.76	64.96	34	8.36	11.55	5.44	1.21	1.62	0.84	0.1	0.14	0.07	997.14	1304.78	703.192	189.253	255.902	126.463	24.9061	32.5521	17.5629	2.54948	3.43085	1.70984	3602125	1.35365	27.682	4941374	0.169184	3.82996
Israel	-6.33 (-6.95, -5.7)	-5.99 (-6.27, -5.71)	14.6	19.9	9.99	5.38	7.71	3.44	0.31	0.44	0.21	0.04	0.06	0.03	327.21	437.629	234.054	120.89	164.451	80.5642	6.9775	9.32511	4.9741	1.04951	1.4075	0.707025	4961062	0.294292	6.59556	9593936	0.0560771	1.26007
Italy	-7.34 (-7.79, -6.87)	-6.61 (-7.04, -6.19)	436.91	568.94	306.2	70.66	96.23	47.36	0.49	0.64	0.35	0.05	0.06	0.03	9710.41	12497.6	6947.68	1670.95	2228.3	1162.35	11.4737	14.7027	8.25374	1.36833	1.8128	0.963015	56798584	0.769227	17.0962	59811452	0.118138	2.79369
Jamaica	-2.1 (-3.66, -0.52)	-2.26 (-3.83, -0.67)	11.98	15.96	8.31	9.67	14.56	5.73	0.69	0.92	0.48	0.31	0.47	0.19	334.351	437.585	235.192	270.635	405.552	161.099	19.8942	25.9979	14.0093	8.79131	13.1735	5.21457	2365531	0.50644	14.1343	2799894	0.34537	9.66589
Japan	-5.11 (-5.33, -4.89)	-4.17 (-4.43, -3.92)	734.06	937.89	533.92	328.52	450.58	226.49	0.45	0.58	0.33	0.09	0.12	0.06	18738.2	23442.4	13662.8	7764.46	10422.4	5458.56	11.2047	14.0216	8.15057	2.99858	4.01509	2.08243	125828313	0.583382	14.8919	127697460	0.257264	6.08035
Jordan	-5.19 (-5.51, -4.87)	-4.99 (-5.2, -4.79)	10.86	16.49	6.89	11.71	16.87	7.54	0.93	1.4	0.58	0.18	0.26	0.11	316.29	474.015	204.762	376.137	537.366	246.51	21.5692	32.6808	13.7879	4.33189	6.09535	2.79627	3735722	0.290707	8.46664	12324575	0.0950134	3.05193
Kazakhstan	-0.84 (-2.55, 0.89)	-1.03 (-2.49, 0.46)	79	100.25	56.87	92.45	128.01	63.74	0.57	0.72	0.41	0.47	0.64	0.32	2850.19	3623.6	2084.29	3203.74	4453.75	2196.85	19.8429	25.1407	14.4466	15.6557	21.7115	10.7742	16392902	0.481916	17.3868	18955521	0.487721	16.9013
Kenya	-2.05 (-2.19, -1.91)	-1.94 (-2.08, -1.81)	56.39	100.74	28.38	87.43	139.73	51.39	0.63	1.12	0.32	0.33	0.52	0.2	1931.94	3449.73	1000.64	3115.54	5026.19	1851.36	19.0069	33.6465	9.7008	10.2857	16.3681	6.10753	23147181	0.243615	8.34634	50062396	0.174642	6.22331
Kiribati	-1.31 (-1.44, -1.18)	-1.4 (-1.55, -1.25)	2.13	3.09	1.33	2.75	4.04	1.73	5.64	8.38	3.52	3.75	5.46	2.42	69.0676	99.818	43.8854	89.7372	134.527	56.4971	161.204	234.417	100.966	104.388	152.502	66.3786	74406	2.86267	92.8253	121161	2.26971	74.0644
Kuwait	-3.93 (-7.59, -0.11)	-4.2 (-7.46, -0.82)	1.59	2.13	1.09	2.07	2.86	1.35	0.25	0.34	0.17	0.08	0.11	0.05	58.2509	76.8757	40.8296	75.3839	104.552	50.4465	6.6439	8.87985	4.55393	1.8714	2.59349	1.22571	1718550	0.0925199	3.38954	4650082	0.0445153	1.62113
Kyrgyzstan	-1.41 (-2.57, -0.24)	-1.71 (-2.33, -1.09)	25.92	33.85	17.92	29.11	40.46	20.03	0.83	1.08	0.58	0.53	0.74	0.37	948.988	1228.31	665.661	1056.01	1449.74	740.388	29.5172	38.1993	20.7468	17.7426	24.4096	12.4415	4463903	0.580658	21.2592	6863084	0.424153	15.3868
Laos	-2.88 (-2.95, -2.81)	-3.25 (-3.33, -3.18)	125.59	200.6	72.06	105.1	164.83	62.79	6.15	10.05	3.45	2.48	3.83	1.49	3821.93	5962.26	2269.17	3015.96	4704.92	1788.2	166.386	261.451	97.337	59.7703	92.9183	35.8493	4169493	3.01212	91.6642	7377552	1.42459	40.8802
Latvia	-0.92 (-2.36, 0.55)	-0.84 (-1.59, -0.1)	30.6	39.93	21.9	20.15	26.42	13.69	0.88	1.14	0.64	0.64	0.84	0.44	1008.1	1295.88	737.712	631.489	824.933	436.39	29.9188	38.2881	22.0519	22.3146	29.2139	15.5144	2658100	1.1512	37.9256	1870328	1.07735	33.7636
Lebanon	-3.87 (-4.01, -3.72)	-3.93 (-4.08, -3.77)	14.58	22.28	8.38	13.87	19.21	8.93	0.74	1.13	0.43	0.22	0.3	0.14	393.991	596.423	235.662	309.242	412.822	205.556	17.6778	26.7959	10.4574	5.05283	6.71377	3.37564	2991979	0.487303	13.1683	5540425	0.250342	5.58156
Lesotho	1.36 (1.04, 1.68)	1.74 (1.36, 2.13)	9.22	14.4	5.17	18.33	27.16	10.95	1.15	1.78	0.64	1.69	2.51	1.06	251.86	386.716	144.62	598.032	895.728	362.464	28.3895	43.8962	16.3286	47.9116	71.5989	29.2216	1532568	0.601605	16.4338	1874385	0.977921	31.9055
Liberia	-2.95 (-3.21, -2.68)	-2.9 (-3.19, -2.62)	6.73	10.16	3.89	5.68	9.64	3.01	0.56	0.84	0.33	0.22	0.37	0.12	224.428	338.7	126.908	206.692	344.495	110.231	17.5134	26.379	10.0179	6.993	11.8206	3.7072	2460615	0.273509	9.12082	5459481	0.104039	3.78593
Libya	-3.14 (-3.66, -2.61)	-3.22 (-3.6, -2.84)	15.9	33.39	7.93	16.26	33.61	7.89	0.85	1.83	0.42	0.31	0.65	0.15	464.127	928.331	231.523	502.142	998.129	246.224	21.7085	43.5161	10.891	7.82558	16.0207	3.85216	4215016	0.377223	11.0113	6870567	0.236662	7.3086
Lithuania	0.86 (0.07, 1.66)	0.67 (-0.39, 1.74)	26.28	34.28	18.64	37.23	49.85	25.94	0.6	0.79	0.43	0.78	1.03	0.55	889.736	1149.32	640.888	1099.31	1461.86	773.335	20.9557	27.0825	15.1561	25.8108	34.2653	18.079	3674336	0.715231	24.2149	2728300	1.36459	40.2929
Luxembourg	-5.61 (-6.18, -5.04)	-5.65 (-6.06, -5.25)	2.31	3.12	1.51	0.81	1.14	0.53	0.43	0.58	0.28	0.07	0.1	0.05	56.8073	74.9111	37.8765	18.6035	25.697	12.4402	10.9592	14.4099	7.32736	1.83501	2.51454	1.2352	381176	0.606019	14.9032	644266	0.125724	2.88754
Macedonia	-2.64 (-3.18, -2.1)	-2.86 (-3.51, -2.21)	17.6	23.72	12.08	12.6	18.36	8.41	0.92	1.25	0.63	0.41	0.58	0.27	537.801	719.244	375.046	353.56	520.86	239.353	26.7942	35.7776	18.5828	10.9065	15.9427	7.36468	1992309	0.883397	26.9938	2176435	0.578928	16.2449
Madagascar	-3.19 (-3.4, -2.99)	-3.13 (-3.39, -2.87)	55.19	81.99	33.92	52.46	86.63	27.58	0.98	1.43	0.61	0.35	0.59	0.19	1998.17	2986.83	1181.47	2063.85	3452.74	1087.93	31.6887	47.2683	19.2535	11.9444	19.6573	6.32192	11900566	0.463759	16.7905	28557425	0.1837	7.227
Malawi	-0.79 (-0.97, -0.61)	-0.54 (-0.75, -0.32)	49.03	71.82	27.32	81.57	122.85	48.98	1.23	1.8	0.68	0.95	1.43	0.58	1587.95	2359.46	899.381	2888.87	4403.7	1737.13	34.9473	51.9227	19.6685	29.3642	44.3497	17.7237	9805703	0.500015	16.1941	19447841	0.41943	14.8544
Malaysia	-2.7 (-3.4, -2)	-2.86 (-3.21, -2.5)	114.63	151.5	79.43	150.55	210.45	101.71	1.3	1.71	0.9	0.59	0.83	0.39	3103.73	4057.57	2160.63	3788.7	5229.68	2598.87	31.2651	40.6894	21.8795	13.1177	18.1219	9.01721	17666913	0.64884	17.5681	31812226	0.473246	11.9096
Maldives	-6.38 (-6.63, -6.13)	-6.59 (-6.87, -6.31)	0.94	1.54	0.48	0.53	0.75	0.35	1.34	2.31	0.66	0.18	0.26	0.12	26.9107	42.8025	14.6839	14.832	20.51	9.77135	29.6506	47.772	15.6053	3.76299	5.31908	2.4943	222258	0.422932	12.1079	517208	0.102473	2.86771
Mali	-0.77 (-1.05, -0.49)	-0.93 (-1.17, -0.69)	29.04	52.26	13.9	49.06	79.11	27.27	0.7	1.24	0.34	0.54	0.86	0.3	957.256	1793	441.98	1591.56	2573.9	890.595	20.3828	37.1557	9.6353	14.9887	24.1648	8.36648	8662833	0.335225	11.0501	24104149	0.203533	6.60284
Malta	-6.04 (-6.51, -5.57)	-5.66 (-6.15, -5.16)	2.43	3.24	1.65	0.77	1.09	0.51	0.58	0.77	0.39	0.08	0.12	0.06	61.1747	79.6245	42.0688	18.2425	24.8066	12.4367	14.2952	18.5837	9.86232	2.35223	3.19054	1.61695	370590	0.655711	16.5074	442219	0.174122	4.12523
Marshall Islands	-2.37 (-2.53, -2.21)	-2.43 (-2.51, -2.36)	0.46	0.72	0.27	0.46	0.74	0.25	2.7	4.15	1.56	1.29	2.07	0.75	15.2466	23.5753	9.00601	15.5472	24.7192	8.72911	77.1504	119.474	45.0461	35.928	57.17	20.222	45428	1.01259	33.5621	56273	0.817444	27.6282
Mauritania	-4.51 (-4.66, -4.36)	-4.65 (-4.82, -4.48)	6.87	11.17	3.27	3.64	5.93	1.88	0.62	1.01	0.3	0.15	0.24	0.08	253.399	412.978	119.617	131.629	210.552	71.5398	21.259	34.2817	10.1023	4.96161	8.04165	2.66918	2054615	0.334369	12.3332	4396234	0.0827981	2.99413
Mauritius	-4.8 (-6.09, -3.49)	-4.67 (-6.16, -3.16)	10.01	12.89	7.16	5.17	6.83	3.69	1.4	1.82	1	0.29	0.38	0.2	299.823	384.301	216.224	141.29	186.18	101.699	37.3059	47.8709	26.8454	7.72528	10.1654	5.58028	1095950	0.913363	27.3573	1271964	0.406458	11.108
Mexico	-5.73 (-6.32, -5.13)	-5.55 (-6.08, -5.02)	464.77	600.97	327.04	239.5	330.84	161.06	1.25	1.64	0.87	0.2	0.28	0.13	11838.8	15149.6	8453.04	5891.6	8069.37	3987.06	26.7815	34.3966	19.0269	4.55749	6.25983	3.07763	85391003	0.544285	13.8642	129275999	0.185263	4.55738
Micronesia (Federated States of)	-2.79 (-2.86, -2.71)	-2.78 (-2.86, -2.7)	2.16	3.25	1.34	1.43	2.08	0.86	4.27	6.5	2.66	1.78	2.56	1.1	69.7403	104.062	43.6896	47.4114	69.5071	28.9672	126.576	188.416	79.3302	52.9466	76.5592	32.6375	103481	2.08734	67.3943	102578	1.39406	46.2199
Moldova	-1.02 (-2.28, 0.26)	-1.14 (-2.48, 0.22)	50.05	65.44	37.02	47.02	63.62	31.91	1.1	1.45	0.81	0.83	1.12	0.56	1798.18	2339.14	1342.18	1521.53	2019.41	1040.74	39.0324	50.7118	29.243	28.0327	37.077	19.1023	4447340	1.12539	40.4327	3593444	1.30849	42.3418
Monaco	-3.53 (-3.63, -3.43)	-3.31 (-3.41, -3.2)	0.12	0.17	0.07	0.06	0.09	0.03	0.16	0.23	0.1	0.05	0.08	0.03	2.45201	3.37984	1.55208	1.14724	1.69053	0.70523	4.03348	5.48979	2.56878	1.4305	2.11842	0.896302	30413	0.394568	8.06237	37863	0.158466	3.02997
Mongolia	-1.69 (-2.25, -1.13)	-1.44 (-1.84, -1.03)	16.34	23.06	10.78	24.2	34.12	16.07	1.48	2.11	0.97	0.9	1.27	0.59	531.088	725.935	351.745	870.669	1224.66	581.884	45.3908	63.0047	30.2277	28.8471	40.7679	19.1929	2157825	0.757244	24.6122	3336293	0.725356	26.0969
Montenegro	-1.55 (-1.87, -1.24)	-1.81 (-2.12, -1.5)	4.63	6.25	3.31	4.11	5.84	2.78	0.73	0.97	0.51	0.43	0.61	0.29	151.578	202.463	108.282	117.643	164.859	80.2849	23.2177	30.8887	16.6524	12.7807	17.7971	8.74241	626192	0.73939	24.2063	618060	0.664984	19.0343
Morocco	-4.03 (-4.18, -3.88)	-4.2 (-4.35, -4.05)	97.2	145.22	60.7	63.69	99.87	36.95	0.68	1.01	0.42	0.19	0.3	0.11	2977.03	4522.19	1881.44	1830.98	2761.25	1082.5	18.8666	28.483	11.8705	5.00461	7.6394	2.96005	25357020	0.383326	11.7405	37176612	0.171317	4.92507
Mozambique	-0.71 (-0.91, -0.51)	-0.44 (-0.64, -0.23)	38.73	59.93	23.21	63.87	99.69	35.89	0.58	0.89	0.35	0.46	0.72	0.26	1330.45	2092.3	795.337	2425.35	3875.98	1350.27	17.8477	27.7871	10.6944	15.3862	24.1437	8.67557	13359950	0.289896	9.95847	31072654	0.205551	7.80542
Myanmar	-5.19 (-5.31, -5.07)	-5.34 (-5.49, -5.18)	1911.93	3137.24	1150.57	758.93	1321.91	442.8	8	13.39	4.75	1.55	2.65	0.91	62305.7	100951	37385.4	23325.9	39073.7	13768.4	235.431	382.657	142.3	43.5611	73.1457	25.6118	40438456	4.728	154.075	56419670	1.34515	41.3435
Namibia	-2.42 (-2.63, -2.21)	-2.48 (-2.73, -2.22)	8.27	12.87	5.03	8.42	12.39	5.43	1.61	2.51	0.96	0.74	1.11	0.48	216.397	326.802	132.689	216.701	315.197	135.832	34.2273	52.8852	20.6765	15.5634	22.5308	9.91362	1404056	0.589008	15.4123	2431170	0.346335	8.91344
Nauru	-2.57 (-2.68, -2.45)	-2.45 (-2.62, -2.29)	0.18	0.27	0.09	0.1	0.16	0.05	3.75	5.61	2.11	1.67	2.63	0.86	5.93807	9.03891	3.16772	3.47251	5.36344	1.78203	104.745	158.566	56.7908	48.6869	75.6888	25.1952	10205	1.76384	58.1879	11024	0.907112	31.4995
Nepal	-4.64 (-4.79, -4.48)	-5.2 (-5.32, -5.07)	697.99	1150.62	388.4	362.48	555.46	221.76	7.56	12.72	4.07	1.72	2.63	1.06	21597.4	35075.7	12329.5	9047.4	13783.1	5509.59	200.795	328.67	112.225	38.3236	58.198	23.4478	19469154	3.58511	110.931	31129812	1.16441	29.0635
Netherlands	-6.14 (-6.6, -5.68)	-5.85 (-6.22, -5.49)	100.42	133.81	70.32	25.94	36.05	17.04	0.5	0.66	0.35	0.07	0.1	0.05	2118.79	2750.82	1499.2	534.077	727.288	371.091	10.9521	14.1726	7.76305	1.69293	2.30127	1.18476	14921854	0.672973	14.1992	17210662	0.150721	3.10318
New Zealand	-6.86 (-7.96, -5.74)	-6.77 (-7.71, -5.81)	31.32	42.52	21.19	7.71	10.95	5.08	0.8	1.08	0.54	0.09	0.12	0.06	681.258	912.634	464.144	159.348	216.349	107.93	17.5105	23.3623	11.938	1.96126	2.66403	1.33271	3417280	0.916518	19.9357	5169514	0.149144	3.08245
Nicaragua	-4.03 (-4.79, -3.26)	-3.89 (-4.03, -3.76)	7.62	10.54	5.11	7.03	10.03	4.5	0.51	0.72	0.34	0.15	0.21	0.09	216.33	296.714	144.767	192.988	273.444	123.68	12.6705	17.4918	8.46119	3.67586	5.23078	2.36081	3887530	0.196011	5.56472	6668976	0.105413	2.89382
Niger	-1.96 (-2.15, -1.76)	-2.1 (-2.3, -1.9)	13.19	20.93	7.06	19.86	31.88	10.7	0.42	0.67	0.24	0.23	0.36	0.12	482.827	754.641	254.246	702.041	1122.93	372.285	12.9032	20.4079	6.9339	6.62252	10.5836	3.57388	8032234	0.164213	6.01112	25038187	0.0793188	2.80388
Nigeria	-3.32 (-3.45, -3.19)	-3.31 (-3.41, -3.2)	121.78	183.63	73.54	95.02	148.92	52.35	0.28	0.42	0.16	0.1	0.15	0.06	3892.35	5859.49	2325.6	3184.49	4991.89	1714.41	7.7467	11.6651	4.6253	2.75086	4.28556	1.5435	90041778	0.135248	4.32283	231165679	0.0411047	1.37758
Niue	-2.44 (-2.55, -2.33)	-2.58 (-2.66, -2.5)	0.03	0.04	0.02	0.01	0.02	0.01	1.32	2.01	0.77	0.62	0.96	0.37	0.771633	1.15594	0.456839	0.362802	0.567848	0.220344	37.3065	55.5027	22.0444	16.6133	25.9542	10.1795	2307	1.30039	33.4475	1672	0.598086	21.6987
North Korea	-2.42 (-2.47, -2.37)	-2.29 (-2.35, -2.23)	249.54	369.5	140.08	236.77	369.57	132.62	1.51	2.21	0.87	0.71	1.1	0.4	8182.8	12172.1	4611.03	7444.98	11352.3	4255.71	44.3661	65.7588	25.1685	21.6371	32.8605	12.3771	20591445	1.21186	39.7389	26392265	0.897119	28.2089
Northern Mariana Islands	-3.73 (-4.23, -3.22)	-3.56 (-4.21, -2.91)	0.14	0.2	0.09	0.13	0.18	0.09	0.87	1.25	0.57	0.27	0.37	0.18	5.07065	7.35908	3.1863	3.94932	5.3763	2.6934	21.9744	31.7707	14.3244	6.9499	9.44476	4.71339	45123	0.310263	11.2374	48492	0.268085	8.14426
Norway	-5.28 (-5.56, -5.01)	-4.96 (-5.22, -4.71)	39.6	52.16	27.56	11.97	16.87	7.66	0.57	0.75	0.4	0.11	0.16	0.07	848.541	1108.22	604.554	261.031	353.665	173.65	13.6704	17.6539	9.71098	2.88522	3.87654	1.95286	4246129	0.932614	19.9839	5418070	0.220927	4.81778
Oman	-5.1 (-5.73, -4.48)	-5.53 (-5.86, -5.19)	3.59	5.72	2.03	1.82	2.9	1.11	0.48	0.78	0.27	0.09	0.14	0.06	123.972	195.376	71.2292	68.7388	108.924	40.817	13.3074	21.1301	7.63595	2.28833	3.47442	1.38437	1984407	0.18091	6.24733	4703760	0.0386925	1.46136
Pakistan	-4.27 (-4.42, -4.11)	-4.45 (-4.63, -4.27)	1034.62	2102.94	503.71	558.27	867.78	309.54	1.84	3.73	0.89	0.47	0.74	0.26	30396.4	60337.1	15149.8	16672.5	25578.9	9443.85	49.5297	98.8524	24.5163	11.9551	18.4866	6.70997	111127335	0.931022	27.3527	235553608	0.237003	7.07801
Palau	-2.59 (-2.81, -2.38)	-2.5 (-2.63, -2.36)	0.09	0.14	0.05	0.09	0.15	0.06	0.98	1.49	0.56	0.44	0.66	0.28	2.77135	4.25564	1.56937	2.94811	4.61244	1.80563	25.8424	39.8353	14.7458	11.8431	18.0443	7.3193	15192	0.592417	18.2422	18097	0.49732	16.2906
Palestine	-5.14 (-5.55, -4.73)	-4.71 (-5.11, -4.3)	3	4.58	1.7	1.72	2.45	1.11	0.38	0.58	0.22	0.08	0.11	0.05	78.5514	118.16	45.8522	57.6047	81.3662	37.9374	8.82658	13.2204	5.07083	1.99148	2.83491	1.30812	2046918	0.146562	3.83754	5135588	0.0334918	1.12168
Panama	-4.97 (-5.59, -4.34)	-4.83 (-5.53, -4.13)	5.24	7.23	3.47	3.3	4.93	2.03	0.37	0.51	0.24	0.07	0.11	0.05	130.285	175.911	87.9573	76.3612	111.423	47.7391	8.5022	11.5818	5.72034	1.72911	2.5164	1.08192	2388956	0.219343	5.45364	4292001	0.0768872	1.77915
Papua New Guinea	-1.86 (-2.19, -1.53)	-1.87 (-2.24, -1.51)	20.78	34.35	11.62	33.06	53.75	18.96	1.04	1.69	0.59	0.58	0.95	0.33	738.25	1208.7	424.588	1196.42	1910.38	694.902	31.9321	52.3176	18.1804	17.7853	28.3659	10.4455	4103163	0.506439	17.9922	10461572	0.316014	11.4363
Paraguay	-2.45 (-2.66, -2.24)	-2.57 (-2.78, -2.37)	15.72	20.97	11.02	18.31	27.14	11.25	0.73	0.98	0.52	0.33	0.48	0.2	414.806	558.446	295.373	459.381	674.836	278.748	17.7739	23.7802	12.6484	7.64988	11.1783	4.71614	4042658	0.388853	10.2607	7168841	0.255411	6.40802
Peru	-4.32 (-5.51, -3.11)	-4.52 (-5.7, -3.31)	52.99	79.43	33.24	37.64	59.14	22.39	0.44	0.66	0.28	0.11	0.18	0.07	1513.31	2220.74	957.769	952.056	1470.8	567.506	11.5823	17.0665	7.31797	2.75357	4.25102	1.63883	21634186	0.244936	6.99499	36270781	0.103775	2.62486
Philippines	-2.84 (-3, -2.69)	-2.88 (-2.98, -2.77)	1064.03	1521.17	710.95	1204.38	1601.85	819.88	3.75	5.43	2.46	1.47	1.96	0.99	34948.7	48156.4	24143.3	36742.4	49633.6	25296.4	100.556	141.672	68.2645	40.0123	53.3378	27.5328	63008469	1.68871	55.4667	113249536	1.06347	32.4438
Poland	-0.88 (-1.59, -0.16)	-0.89 (-1.68, -0.1)	490.2	616.62	362.15	563.59	755.07	394.03	1.13	1.42	0.83	0.85	1.14	0.6	15210.3	18892.8	11363.3	15870	20718.6	11156.6	35.1447	43.5596	26.248	26.1628	34.0265	18.4052	38172616	1.28417	39.8461	38238456	1.47388	41.5028
Portugal	-5.59 (-7.05, -4.1)	-5.15 (-6.54, -3.74)	67.91	90.08	47.32	18.42	25.65	12.44	0.5	0.67	0.35	0.08	0.11	0.06	1707.09	2235.46	1205.1	463.845	612.816	319.907	13.0412	17.0392	9.19278	2.44819	3.20929	1.71248	10137083	0.669917	16.84	10607849	0.173645	4.37266
Puerto Rico	-6.8 (-8.27, -5.32)	-6.3 (-7.97, -4.59)	10.7	15.06	7.33	2.32	3.46	1.48	0.3	0.42	0.21	0.03	0.05	0.02	286.007	396.861	199.152	57.7857	84.0123	37.2687	7.98905	11.0788	5.5647	1.04586	1.50385	0.680614	3612329	0.296208	7.91752	3294345	0.0704237	1.75409
Qatar	-8.72 (-10.2, -7.22)	-8.23 (-9.21, -7.24)	1	1.5	0.62	0.59	0.99	0.35	0.9	1.37	0.54	0.06	0.09	0.03	36.6835	54.7811	22.5444	33.3124	52.2201	20.4734	20.8763	31.0113	12.8157	1.48775	2.28688	0.919579	444838	0.224801	8.24648	2977062	0.0198182	1.11897
Republic of Congo	-1.83 (-2.01, -1.65)	-1.93 (-2.15, -1.71)	7.96	12.15	4.93	11.31	18.11	6.19	0.75	1.14	0.45	0.42	0.67	0.24	239.736	359.214	146.886	364.034	595.705	195.804	20.1013	29.9346	12.5419	10.9461	17.439	6.0735	2401779	0.331421	9.98159	5391603	0.209771	6.75186
Romania	-2.8 (-3.48, -2.12)	-2.66 (-3.19, -2.13)	211.05	268.84	151.75	100.37	134.97	67.93	0.76	0.96	0.54	0.31	0.42	0.21	7213.18	9130.43	5220.16	3101.79	4165	2101	26.1571	32.9803	19.0249	10.5184	14.0558	7.14437	23379788	0.902703	30.8522	18938555	0.529977	16.3782
Russia	0.33 (-1.05, 1.72)	0.17 (-0.45, 0.79)	1530.1	1886.56	1155.37	2025.35	2606.32	1461.93	0.84	1.04	0.64	0.89	1.14	0.65	53305.7	65523.7	40426.1	62981.8	79850.2	46133.3	29.6735	36.3689	22.4886	29.0829	36.692	21.3795	150985231	1.01341	35.3052	144853839	1.3982	43.4796
Rwanda	-2.23 (-2.36, -2.11)	-2.52 (-2.7, -2.34)	72.64	107.39	44.97	76.86	122.38	48.17	2.51	3.69	1.55	1.24	1.96	0.78	2314.19	3544.15	1399.9	2321.58	3712.95	1421.84	69.818	104.555	42.4848	31.6329	49.916	19.7647	7189389	1.01038	32.189	13270033	0.5792	17.4949
Saint Kitts and Nevis	-4.12 (-4.77, -3.47)	-4.45 (-5.5, -3.4)	0.12	0.16	0.08	0.06	0.08	0.04	0.32	0.45	0.21	0.09	0.13	0.05	3.03327	4.2078	2.04006	1.6463	2.41462	1.01893	8.99899	12.5719	6.08832	2.20545	3.21733	1.36148	41473	0.289345	7.31383	58645	0.102311	2.80723
Saint Lucia	-4.27 (-5.09, -3.43)	-4.3 (-5.19, -3.4)	0.58	0.8	0.4	0.41	0.6	0.26	0.68	0.93	0.47	0.17	0.25	0.11	17.186	22.9613	11.8362	11.6447	16.7323	7.47929	19.3875	25.8993	13.3257	4.8752	6.9805	3.15512	136569	0.424694	12.5841	177512	0.23097	6.55995
Saint Vincent and the Grenadines	-2.28 (-2.83, -1.72)	-2.27 (-3.06, -1.48)	0.58	0.79	0.39	0.57	0.81	0.37	0.82	1.11	0.55	0.4	0.57	0.26	17.5081	23.3269	11.9657	16.7608	23.3138	11.0488	24.5828	32.7096	16.7715	11.8381	16.4007	7.81544	109502	0.529671	15.9888	114075	0.499671	14.6928
Samoa	-2.27 (-2.36, -2.18)	-2.29 (-2.37, -2.22)	2.02	3	1.04	1.66	2.49	0.96	2.37	3.51	1.24	1.17	1.75	0.68	59.5619	88.9209	31.1546	48.7347	72.7371	28.5446	64.4941	96.2379	33.9306	31.4181	46.6654	18.4135	168931	1.19575	35.2581	213640	0.777008	22.8116
San Marino	-5.58 (-6.06, -5.1)	-4.89 (-5.24, -4.55)	0.07	0.1	0.04	0.03	0.06	0.02	0.19	0.28	0.12	0.04	0.06	0.02	1.30798	1.82855	0.855571	0.619673	0.961527	0.358827	3.83019	5.29979	2.51579	0.886033	1.35523	0.528774	23753	0.2947	5.5066	32740	0.091631	1.89271
São Tomé and Príncipe	-2.19 (-2.48, -1.9)	-2.25 (-2.64, -1.86)	0.11	0.16	0.07	0.11	0.17	0.06	0.17	0.25	0.11	0.09	0.14	0.05	3.50814	5.05137	2.22357	3.59157	6.0507	1.89306	5.11291	7.36784	3.25596	2.56622	4.19616	1.42442	121281	0.0906985	2.89257	216618	0.0507806	1.65802
Saudi Arabia	-3.44 (-3.54, -3.34)	-3.23 (-3.37, -3.08)	23.3	44.2	11.22	31.56	48.43	18.48	0.37	0.71	0.17	0.12	0.19	0.07	797.412	1435.16	396.542	1294.86	1988.53	755.61	10.1982	18.8478	4.97079	3.7128	5.74079	2.28094	15856422	0.146944	5.02895	37704188	0.0837042	3.43427
Senegal	-4.06 (-4.27, -3.85)	-4.18 (-4.4, -3.96)	38.02	57.82	22.67	25.68	42.12	13.16	1.03	1.56	0.62	0.29	0.47	0.15	1383.21	2120.93	816.487	919.608	1527.9	481.382	35.1725	53.7366	20.8952	9.51913	15.6503	4.95687	7632378	0.498141	18.1229	15859552	0.161921	5.79845
Serbia	-2.64 (-3.23, -2.04)	-2.58 (-2.84, -2.32)	145.67	199.27	99.36	95.21	131.71	62.43	1.35	1.83	0.91	0.6	0.82	0.4	4375.76	5857.85	3032.95	2436.83	3315.56	1652.88	38.1271	50.9756	26.4654	16.6999	22.5186	11.4706	9629555	1.51274	45.4409	8919509	1.06744	27.3202
Seychelles	-4.13 (-4.9, -3.34)	-4.3 (-4.6, -4)	2.07	2.74	1.44	1.15	1.6	0.76	3.69	4.87	2.57	1.03	1.42	0.69	55.7672	73.6457	39.0302	31.7005	43.3596	21.4331	99.7903	131.46	69.6748	25.9445	35.8954	17.5972	72869	2.84071	76.5308	105431	1.09076	30.0676
Sierra Leone	-2.59 (-2.69, -2.48)	-2.51 (-2.64, -2.39)	18.17	28.15	10.92	16.36	23.79	10.4	0.83	1.27	0.5	0.37	0.54	0.23	623.331	974.385	366.279	596.628	861.043	378.167	26.7333	41.5005	15.7856	12.1478	17.6185	7.69721	4151664	0.437656	15.014	8867262	0.184499	6.72843
Singapore	-7.52 (-8.41, -6.63)	-6.94 (-7.97, -5.89)	9.35	12.52	6.46	3.27	4.56	2.17	0.43	0.58	0.3	0.04	0.05	0.03	283.881	378.047	193.641	106.841	149.304	70.7831	11.5031	15.3288	7.85129	1.22591	1.72233	0.809598	3047203	0.306839	9.31613	5727286	0.0570951	1.86547
Slovakia	-3.36 (-3.58, -3.15)	-3.5 (-3.8, -3.19)	66.68	89.22	44.8	36.89	50.08	24.49	1.14	1.53	0.77	0.4	0.55	0.27	2072.67	2775.3	1368.01	1036.87	1391.05	708.511	35.7554	48.006	23.6925	11.9665	16.0201	8.15427	5283257	1.2621	39.2309	5429455	0.679442	19.0972
Slovenia	-3.45 (-4.42, -2.46)	-3.64 (-4.7, -2.58)	16.11	21.23	11.19	9.29	13.02	6.12	0.66	0.87	0.46	0.22	0.31	0.15	503.808	653.027	353.972	241.131	326.956	164.267	20.8928	27.0843	14.6764	6.68832	8.96912	4.5966	1973527	0.816305	25.5283	2069651	0.448868	11.6508
Solomon Islands	-1.86 (-2.06, -1.66)	-1.83 (-2.03, -1.63)	3.65	5.75	2.12	5.2	7.76	3.24	2.56	3.94	1.6	1.43	2.14	0.9	121.452	195.116	68.3644	177.389	262.673	113.933	74.1116	115.343	43.9311	41.9358	61.5585	26.985	339062	1.0765	35.8199	683564	0.760719	25.9505
Somalia	-1.14 (-1.24, -1.04)	-1.01 (-1.09, -0.94)	47	89.14	20.15	85.84	178.16	33.81	1.48	2.78	0.68	1.03	2.18	0.41	1807.89	3448.15	765.984	3380.44	7106.26	1284.72	48.0447	90.2812	21.1052	34.6565	72.4035	13.6663	7938721	0.592035	22.7731	21606521	0.397287	15.6454
South Africa	-2.66 (-3.26, -2.06)	-2.63 (-3.35, -1.92)	151.89	202.27	105.01	149.71	201.44	102.64	0.71	0.95	0.49	0.31	0.43	0.22	5098.91	6823.48	3545.22	4863.21	6577.06	3338.79	20.8394	27.7095	14.5171	9.19345	12.3646	6.32742	37013131	0.410368	13.7759	56854391	0.263322	8.55379
South Korea	-8.17 (-8.43, -7.92)	-8.04 (-8.41, -7.67)	424.28	556.23	286.25	113.26	161.74	74.57	1.71	2.31	1.15	0.12	0.18	0.08	11748	15504.1	8089.76	2490.22	3387.51	1664.27	37.8659	49.8833	25.9423	2.86814	3.89778	1.91495	44245299	0.958927	26.552	51570480	0.219622	4.82877
South Sudan	-1.03 (-1.19, -0.86)	-0.98 (-1.17, -0.78)	31.62	55.32	13.75	39.29	71.27	14.68	1.15	1.99	0.51	0.82	1.46	0.32	1050.48	1880.21	440.3	1418.66	2579.33	539.042	35.7204	64.2187	15.2509	25.9988	47.264	9.9012	5877409	0.537992	17.8732	9672522	0.406202	14.6669
Spain	-6.28 (-7.11, -5.45)	-5.66 (-6.4, -4.92)	247.33	327.25	174.05	59.51	80.06	39.72	0.46	0.61	0.33	0.06	0.08	0.04	5559.1	7138.74	3976.04	1456.05	1924.96	1004.45	10.8587	13.8705	7.81264	1.78029	2.3384	1.24931	38782184	0.637741	14.3342	45549328	0.13065	3.19664
Sri Lanka	-6.17 (-6.86, -5.47)	-5.82 (-6.46, -5.17)	21.29	30.62	13.27	7.57	12.69	4.03	0.22	0.32	0.14	0.03	0.05	0.02	613.6	865.442	390.06	224.781	369.525	130.335	5.33422	7.51727	3.41706	0.852532	1.39666	0.50518	17130548	0.124281	3.5819	22270055	0.0339918	1.00934
St Helens	-2.91 (-3.08, -2.75)	-2.9 (-3.09, -2.71)	38.16	58.19	22.86	42.83	65.91	25.51	0.78	1.19	0.47	0.31	0.48	0.19	1424.64	2162	835.927	1598.33	2461.19	947.724	24.6299	37.4744	14.8221	9.92049	15.2961	5.9857	12198132	0.312835	11.6792	27861876	0.153723	5.73663
Sudan	-3.55 (-3.63, -3.47)	-3.83 (-3.91, -3.76)	99.84	214.07	45.12	66.57	140.02	30.72	1.13	2.6	0.49	0.37	0.79	0.17	2961.71	5839.8	1431.41	1940.03	4108.13	924.962	28.8864	60.0747	13.6619	8.57697	17.8203	4.04526	20021332	0.498668	14.7928	43419046	0.15332	4.46815
Suriname	-3.2 (-3.88, -2.52)	-3.14 (-3.92, -2.35)	3.54	4.85	2.41	2.94	4.48	1.77	1.35	1.84	0.92	0.45	0.69	0.27	111.608	152.712	77.5235	90.7444	133.424	54.4138	39.6815	54.5835	27.3417	13.7066	20.1175	8.2632	386716	0.9154	28.8606	579247	0.507555	15.6659
Sweden	-4.32 (-5.02, -3.62)	-4.32 (-5.05, -3.59)	90.67	123.34	61.63	33.84	47.18	21.61	0.58	0.78	0.39	0.15	0.2	0.09	1869.72	2475.4	1279.1	667.424	918.217	433.435	13.4546	17.6346	9.23928	3.36209	4.56699	2.21152	8587750	1.05581	21.7719	10373513	0.326215	6.43393
Switzerland	-5.35 (-5.66, -5.04)	-5.61 (-5.86, -5.36)	40.29	52.58	27.9	14.01	19.55	9.32	0.38	0.49	0.26	0.07	0.09	0.05	893.13	1146.74	633.718	269.389	367.624	183.438	9.2133	11.7752	6.5477	1.59266	2.14227	1.09845	6866405	0.58677	13.0072	8922812	0.157013	3.01911
Syria	-3.85 (-4.33, -3.36)	-4.25 (-4.52, -3.97)	21.06	30.4	13.19	13.41	19.99	7.72	0.42	0.62	0.26	0.12	0.18	0.07	619.593	889.767	398.091	375.672	550.944	217.361	10.6784	15.2985	6.74418	2.79378	4.05672	1.63461	12717529	0.165598	4.87196	14030436	0.0955779	2.67755
Taiwan (Province of China)	-5.95 (-6.69, -5.2)	-5 (-5.93, -4.06)	228.73	298.12	164.74	99.99	135.2	68.58	1.67	2.19	1.19	0.24	0.32	0.16	6094.12	7810.57	4455.44	2836.5	3786.73	1976.42	37.8928	48.6427	27.7509	7.46396	9.97808	5.24896	20390853	1.12173	29.8866	23636689	0.423029	12.0004
Tajikistan	-4.11 (-4.53, -3.68)	-4.15 (-4.55, -3.74)	32.11	44.61	21.35	20.91	33.07	11.41	1.08	1.51	0.73	0.3	0.46	0.16	1145.77	1569.01	777.061	802.709	1287.35	446.482	36.7822	50.489	24.9454	10.0012	15.6808	5.59662	5368999	0.598063	21.3405	10159942	0.205808	7.90073
Tanzania	-2.8 (-3.01, -2.6)	-2.76 (-2.96, -2.55)	104.5	157.78	62.11	108.75	172.29	62.86	0.88	1.3	0.53	0.36	0.57	0.21	3635.58	5540.14	2156.68	3968.04	6386.94	2281.04	27.6213	42.129	16.4223	11.5944	18.3072	6.76505	25837448	0.404452	14.071	58447852	0.186063	6.78902
Thailand	5.48 (3.92, 7.06)	3.82 (2.73, 4.91)	11.98	16.64	7.8	178.05	264.48	112.39	0.03	0.04	0.02	0.17	0.25	0.11	626.752	845.516	411.69	4625.09	6897.64	2973.81	1.43015	1.91453	0.954188	4.51202	6.6591	2.95748	56764608	0.0211047	1.10412	66683246	0.267009	6.93591
Timor-Leste	-1.71 (-1.85, -1.57)	-1.93 (-2.09, -1.78)	10.31	20.89	5.14	17.19	29.31	9.52	3.73	7.63	1.91	2.18	3.67	1.21	346.877	689.861	174.72	463.997	787.998	258.768	97.2628	197.07	49.9214	53.0703	88.1688	29.9001	781143	1.31986	44.4063	1397733	1.22985	33.1964
Togo	-2.89 (-3.11, -2.67)	-2.82 (-3.05, -2.59)	17.18	27.01	10.04	22.52	35.49	12.46	1.28	1.99	0.76	0.51	0.81	0.29	577.055	920.037	334.237	774.912	1220.78	423.497	37.7461	59.4722	22.075	15.5099	24.3308	8.58963	3646686	0.471113	15.8241	8370930	0.269026	9.25718
Tokelau	-3.7 (-3.8, -3.61)	-3.67 (-3.76, -3.57)	0.03	0.05	0.02	0.01	0.02	0.01	2.25	3.65	1.36	0.7	1.04	0.43	0.832962	1.34055	0.500065	0.273876	0.407211	0.167194	59.7967	96.3401	36.2441	18.8236	27.9973	11.5192	1595	1.88088	52.2233	1371	0.729395	19.9764
Tonga	-2.3 (-2.55, -2.04)	-2.32 (-2.59, -2.05)	2.01	2.86	1.3	1.47	2.23	0.89	3.89	5.53	2.53	1.89	2.84	1.14	53.5696	75.9321	34.3995	36.6066	57.014	21.8552	93.5172	132.609	60.6352	45.1254	69.7036	27.0678	98851	2.03336	54.1923	106300	1.38288	34.437
Trinidad and Tobago	-4.23 (-5.33, -3.12)	-4.01 (-5.06, -2.94)	9.75	12.82	6.77	5.72	8.57	3.46	1.15	1.52	0.8	0.3	0.44	0.18	291.194	383.541	202.85	168.271	248.098	101.02	32.4855	42.9864	22.6866	8.89064	13.009	5.3887	1204802	0.809262	24.1694	1393136	0.410584	12.0786
Tunisia	-4.03 (-4.16, -3.9)	-4.09 (-4.17, -4.01)	45.32	64.94	29.43	36.59	57.75	20.76	1.06	1.5	0.68	0.3	0.48	0.17	1146.64	1665.12	753.557	835.901	1302.17	484.834	22.8831	32.794	15.0422	6.38659	9.96792	3.71993	8349464	0.542789	13.7331	11842578	0.30897	7.05844
Türkiye	-5.7 (-6.13, -5.26)	-5.79 (-6.06, -5.51)	250.17	364.86	160.17	103.67	151.04	67.02	0.71	1.04	0.45	0.11	0.17	0.07	7854.6	11410.6	5105.28	3046.88	4269.72	2015.64	20.0563	29.1373	13.0188	3.19042	4.49007	2.10877	57472911	0.435283	13.6666	83612045	0.123989	3.64407
Turkmenistan	-1.58 (-3.37, 0.25)	-1.59 (-3.13, -0.03)	14.81	19.65	10.76	20.85	30.33	12.48	0.7	0.93	0.5	0.45	0.65	0.27	539.927	708.397	391.369	802.499	1149.79	484.115	23.7901	31.4078	17.1988	16.1424	23.3339	9.73197	3699242	0.400352	14.5956	5158373	0.404197	15.5572
Tuvalu	-2.95 (-3.02, -2.87)	-3.04 (-3.11, -2.96)	0.24	0.35	0.15	0.14	0.2	0.09	3.44	5.09	2.13	1.37	1.95	0.89	7.57088	11.148	4.73651	4.30508	6.27372	2.79174	100.155	147.264	62.4736	38.6297	56.054	25.0894	9512	2.52313	79.5929	12367	1.13204	34.811
Uganda	-1.56 (-1.73, -1.38)	-1.47 (-1.65, -1.3)	34.34	60.77	15.88	52.99	93.14	26.33	0.5	0.89	0.23	0.31	0.54	0.15	1154.65	2050.6	529.142	1912.62	3344.06	957.836	15.0577	26.6288	6.96448	9.57882	16.7962	4.82994	17290924	0.198601	6.67779	43315053	0.122336	4.4156
UK	-5.41 (-5.88, -4.93)	-5.04 (-5.53, -4.54)	1099.05	1440.62	771.55	281.38	389.44	187.7	1.18	1.54	0.83	0.21	0.29	0.14	22478.1	29113.8	16001.1	6047.8	8205.57	4151.97	26.0718	33.6596	18.6633	5.25653	7.0889	3.66348	57299329	1.91809	39.2293	67848390	0.414719	8.9137
Ukraine	-0.46 (-1.03, 0.11)	-0.2 (-0.82, 0.43)	465.75	583.95	348.99	377.67	561.53	234.83	0.66	0.83	0.5	0.56	0.83	0.35	15254.2	19090.4	11356.6	13217.9	19378.5	8331.7	22.5549	28.1861	16.7589	20.8291	30.449	13.1364	52713120	0.883556	28.9382	43077811	0.876716	30.6837
United Arab Emirates	-4.25 (-5.52, -2.98)	-4.87 (-5.66, -4.08)	2.66	4.26	1.49	4.14	6.5	2.41	0.52	0.8	0.29	0.14	0.22	0.08	103.086	165.097	58.4526	188.259	288.299	114.196	13.3316	21.2559	7.35776	2.96512	4.50861	1.72385	1870883	0.142179	5.51003	9631151	0.0429855	1.95469
United States Virgin Islands	-4.41 (-4.94, -3.89)	-4.2 (-4.66, -3.75)	0.27	0.39	0.16	0.13	0.2	0.08	0.31	0.45	0.19	0.08	0.12	0.05	8.23645	12.1881	5.08797	3.30278	5.11182	1.93702	8.5386	12.4851	5.24169	2.25003	3.47341	1.31624	106061	0.25457	7.76577	85902	0.151335	3.84483
Uruguay	-3.53 (-4.27, -2.79)	-3.55 (-4.34, -2.76)	17.44	22.87	12.2	7.75	10.35	5.24	0.46	0.59	0.32	0.15	0.2	0.1	475.146	615.796	337.896	200.599	261.318	138.978	12.9169	16.645	9.22627	4.24807	5.51433	2.96638	3139425	0.555516	15.1348	3405618	0.227565	5.89023
USA	-4 (-4.22, -3.77)	-3.43 (-3.63, -3.23)	1102.94	1490.53	759.98	543.63	741.73	365.79	0.34	0.46	0.24	0.1	0.13	0.07	28636.3	38171	19972.8	16143.7	21761.1	11054.6	9.42635	12.4942	6.59276	3.14861	4.21677	2.15587	254094469	0.434067	11.2699	332643424	0.163427	4.85317
Uzbekistan	-0.97 (-1.34, -0.59)	-1.26 (-1.64, -0.87)	59.35	80.29	38.89	103.11	142.18	67.26	0.48	0.65	0.32	0.35	0.49	0.23	2180.14	2935.65	1455.9	3692.07	5041.21	2470.44	17.0817	22.8487	11.4362	11.3536	15.5686	7.53393	20958873	0.283174	10.402	34232869	0.301202	10.7852
Vanuatu	-2.28 (-2.52, -2.04)	-2.27 (-2.52, -2.01)	1.96	3.35	1.06	2.69	4.37	1.52	3.1	5.46	1.62	1.53	2.55	0.87	62.4708	103.871	34.3276	85.6011	134.245	48.6295	84.4689	143.598	45.7926	42.1007	66.6154	23.9586	152227	1.28755	41.038	312982	0.859474	27.3502
Venezuela	-4.3 (-4.73, -3.86)	-4.28 (-4.71, -3.85)	61.39	81.91	41.62	51.79	79.32	30.58	0.64	0.86	0.43	0.17	0.27	0.1	1779.68	2344.64	1229.48	1385.87	2120.11	799.791	16.5396	21.9655	11.3125	4.48456	6.83884	2.61069	18807254	0.326417	9.46271	26628840	0.194488	5.20441
Vietnam	-4.73 (-4.88, -4.58)	-3.96 (-4.15, -3.76)	66.04	119.1	35.03	35.19	61.42	18.77	0.19	0.35	0.1	0.04	0.08	0.02	1485	2427.91	851.448	1095.14	1705.3	660.064	3.82844	6.41261	2.1449	1.09951	1.74806	0.66694	68226772	0.0967948	2.17656	100267854	0.035096	1.09221
Yemen	-2.59 (-2.91, -2.27)	-3.05 (-3.51, -2.59)	80.23	139.92	40.34	91.63	142.88	46.65	1.62	2.94	0.76	0.7	1.1	0.35	2624.27	4516.82	1348.63	2781.47	4332.7	1487.25	45.1713	77.6247	23.1156	17.0114	26.2028	8.98813	13634462	0.588435	19.2473	33643473	0.272356	8.26749
Zambia	-2.72 (-2.91, -2.53)	-2.54 (-2.71, -2.36)	27.83	42.16	17.33	32.52	52.28	16.84	0.9	1.36	0.56	0.38	0.62	0.2	924.554	1396.86	574.919	1206.83	1909.91	629.081	26.6591	40.1729	16.4825	12.0436	19.3673	6.30962	7936457	0.35066	11.6495	19515271	0.166639	6.18401
Zimbabwe	-0.34 (-0.7, 0.02)	-0.13 (-0.46, 0.2)	47.11	65.62	30.52	74.58	117.34	41.7	1.23	1.75	0.8	1.06	1.64	0.61	1386.49	1924.15	897.959	2509.1	4024.84	1397.44	31.1053	43.0966	20.3135	29.2628	45.7626	16.5579	10342757	0.455488	13.4054	15595374	0.478219	16.0887
ASMR, age-standardized mortality rate; DALYs, disability-adjusted life years; ASDR, age-standardized disability-adjusted life year rate; AAPC, average annual percentage change.

## Sheet: Table S3
Table S3. Population attributable fraction of peptic ulcer disease attributable to smoking in death and disability-adjusted life year by age and sex in 2021.
Characteristics	PAF
	Death	DALY
age
30-34 years	13.89 (10.02, 17.92)	14.03 (10.12, 18.07)
35-39 years	15.81 (11.42, 20.53)	15.88 (11.47, 20.6)
40-44 years	18.05 (13.09, 22.91)	18.04 (13.1, 22.89)
45-49 years	17.93 (12.89, 23.05)	17.95 (12.88, 23.01)
50-54 years	18.12 (13.07, 22.91)	18.19 (13.16, 22.98)
55-59 years	18.54 (13.43, 23.66)	18.6 (13.48, 23.69)
60-64 years	17.39 (12.5, 22.27)	17.42 (12.55, 22.28)
65-69 years	15.2 (11.02, 19.65)	15.25 (11.07, 19.69)
70-74 years	13.56 (9.78, 17.57)	13.57 (9.77, 17.55)
75-79 years	11.46 (8.25, 14.88)	11.47 (8.25, 14.9)
80-84 years	9.03 (6.23, 12.06)	9.03 (6.22, 12.04)
85-89 years	8.38 (5.76, 11.18)	8.35 (5.73, 11.15)
90-94 years	7.13 (4.87, 9.67)	7.11 (4.85, 9.63)
95+ years	4.94 (3.22, 6.72)	4.94 (3.22, 6.72)
DALY, disability-adjusted life year; PAF, population attributable fraction

## Sheet: Table S4
Table S4. Social development index values for global, different regions, and 204 countries and territories.
location name	SDI
Global	0.67
Andean Latin America	0.65
Australasia	0.85
Caribbean	0.64
Central Asia	0.68
Central Europe	0.8
Central Latin America	0.64
Central Sub-Saharan Africa	0.47
East Asia	0.73
Eastern Europe	0.8
Eastern Sub-Saharan Africa	0.41
High-income Asia Pacific	0.88
High-income North America	0.86
North Africa and Middle East	0.66
Oceania	0.47
South Asia	0.56
Southeast Asia	0.65
Southern Latin America	0.74
Southern Sub-Saharan Africa	0.64
Tropical Latin America	0.65
Western Europe	0.85
Western Sub-Saharan Africa	0.45
Afghanistan	0.34
Albania	0.71
Algeria	0.66
American Samoa	0.72
Andorra	0.87
Angola	0.45
Antigua and Barbuda	0.75
Argentina	0.72
Armenia	0.7
Australia	0.84
Austria	0.85
Azerbaijan	0.69
Bahamas	0.81
Bahrain	0.75
Bangladesh	0.49
Barbados	0.75
Belarus	0.78
Belgium	0.85
Belize	0.61
Benin	0.37
Bermuda	0.82
Bhutan	0.47
Bolivia	0.6
Bosnia and Herzegovina	0.72
Botswana	0.64
Brazil	0.65
Brunei	0.81
Bulgaria	0.77
Burkina Faso	0.29
Burundi	0.29
Cabo Verde	0.53
Cambodia	0.47
Cameroon	0.48
Canada	0.87
Central African Republic	0.31
Chad	0.24
Chile	0.77
China	0.72
Colombia	0.66
Comoros	0.48
Cook Islands	0.78
Costa Rica	0.7
Croatia	0.8
Cuba	0.67
Cyprus	0.84
Czechia	0.83
Democratic Republic of the Congo	0.38
Denmark	0.9
Djibouti	0.49
Dominica	0.75
Dominican Republic	0.62
Ecuador	0.66
Egypt	0.61
El Salvador	0.56
Equatorial Guinea	0.66
Eritrea	0.4
Estonia	0.84
Eswatini	0.59
Ethiopia	0.36
Fiji	0.68
Finland	0.86
France	0.84
Gabon	0.63
Gambia	0.41
Georgia	0.73
Germany	0.9
Ghana	0.56
Greece	0.79
Greenland	0.83
Grenada	0.67
Guam	0.8
Guatemala	0.54
Guinea	0.34
Guinea-Bissau	0.35
Guyana	0.65
Haiti	0.45
Honduras	0.51
Hungary	0.79
Iceland	0.88
India	0.58
Indonesia	0.66
Iran	0.7
Iraq	0.66
Ireland	0.87
Israel	0.81
Italy	0.81
Jamaica	0.68
Japan	0.87
Jordan	0.73
Kazakhstan	0.73
Kenya	0.52
Kiribati	0.53
Kuwait	0.85
Kyrgyzstan	0.6
Laos	0.49
Latvia	0.83
Lebanon	0.74
Lesotho	0.51
Liberia	0.35
Libya	0.73
Lithuania	0.86
Luxembourg	0.88
Macedonia	0.75
Madagascar	0.4
Malawi	0.38
Malaysia	0.74
Maldives	0.65
Mali	0.27
Malta	0.8
Marshall Islands	0.57
Mauritania	0.5
Mauritius	0.72
Mexico	0.66
Micronesia (Federated States of)	0.59
Moldova	0.73
Monaco	0.91
Mongolia	0.62
Montenegro	0.8
Morocco	0.56
Mozambique	0.33
Myanmar	0.53
Namibia	0.62
Nauru	0.63
Nepal	0.43
Netherlands	0.89
New Zealand	0.85
Nicaragua	0.52
Niger	0.17
Nigeria	0.5
Niue	0.73
North Korea	0.57
Northern Mariana Islands	0.77
Norway	0.92
Oman	0.77
Pakistan	0.5
Palau	0.75
Palestine	0.63
Panama	0.71
Papua New Guinea	0.42
Paraguay	0.64
Peru	0.66
Philippines	0.65
Poland	0.81
Portugal	0.74
Puerto Rico	0.83
Qatar	0.85
Republic of Congo	0.58
Romania	0.77
Russia	0.81
Rwanda	0.44
Saint Kitts and Nevis	0.75
Saint Lucia	0.67
Saint Vincent and the Grenadines	0.64
Samoa	0.59
San Marino	0.89
São Tomé and Príncipe	0.51
Saudi Arabia	0.82
Senegal	0.41
Serbia	0.79
Seychelles	0.73
Sierra Leone	0.36
Singapore	0.86
Slovakia	0.81
Slovenia	0.84
Solomon Islands	0.43
Somalia	0.08
South Africa	0.68
South Korea	0.89
South Sudan	0.28
Spain	0.77
Sri Lanka	0.7
St Helens	0.81
Sudan	0.54
Suriname	0.63
Sweden	0.89
Switzerland	0.93
Syria	0.62
Taiwan (Province of China)	0.87
Tajikistan	0.54
Tanzania	0.45
Thailand	0.68
Timor-Leste	0.44
Togo	0.41
Tokelau	0.69
Tonga	0.63
Trinidad and Tobago	0.77
Tunisia	0.68
Türkiye	0.71
Turkmenistan	0.68
Tuvalu	0.58
Uganda	0.42
UK	0.86
Ukraine	0.76
United Arab Emirates	0.85
United States Virgin Islands	0.82
Uruguay	0.72
USA	0.86
Uzbekistan	0.66
Vanuatu	0.47
Venezuela	0.6
Vietnam	0.63
Yemen	0.45
Zambia	0.51
Zimbabwe	0.47
SDI, social development index

## Sheet: Table S5
Table S5. Predicted values of age-standardized mortality rate and age-standardized disability-adjusted life year rate for males and females in ten years.
		Male		Female
Year	Type	ASMR	ASDR	ASMR	ASDR
1990	Actual	2.34	65.95	0.3	7.29
1991	Actual	2.28	64.24	0.29	7.09
1992	Actual	2.24	63.31	0.29	6.99
1993	Actual	2.18	61.55	0.28	6.83
1994	Actual	2.1	59.32	0.27	6.65
1995	Actual	2.03	57.14	0.27	6.44
1996	Actual	1.93	54.42	0.25	6.15
1997	Actual	1.83	51.6	0.24	5.89
1998	Actual	1.75	49.24	0.23	5.67
1999	Actual	1.67	46.99	0.22	5.43
2000	Actual	1.6	44.97	0.21	5.22
2001	Actual	1.54	42.98	0.21	5.03
2002	Actual	1.48	41.01	0.2	4.84
2003	Actual	1.44	39.57	0.19	4.68
2004	Actual	1.38	37.88	0.19	4.48
2005	Actual	1.31	36.07	0.18	4.28
2006	Actual	1.22	33.62	0.17	4.06
2007	Actual	1.16	31.99	0.16	3.86
2008	Actual	1.12	30.72	0.15	3.67
2009	Actual	1.07	29.18	0.14	3.45
2010	Actual	1.03	27.93	0.13	3.26
2011	Actual	0.98	26.54	0.13	3.1
2012	Actual	0.93	25.08	0.12	2.95
2013	Actual	0.89	24.01	0.11	2.83
2014	Actual	0.86	23	0.11	2.69
2015	Actual	0.83	22.07	0.1	2.6
2016	Actual	0.8	21.28	0.1	2.51
2017	Actual	0.76	20.3	0.1	2.43
2018	Actual	0.73	19.51	0.09	2.34
2019	Actual	0.7	18.71	0.09	2.24
2020	Actual	0.67	17.98	0.08	2.13
2021	Actual	0.65	17.4	0.08	2.07
2022	Forecast	0.63	16.82	0.08	2
2023	Forecast	0.6	16.23	0.08	1.94
2024	Forecast	0.58	15.65	0.07	1.88
2025	Forecast	0.55	15.07	0.07	1.81
2026	Forecast	0.53	14.49	0.07	1.75
2027	Forecast	0.5	13.9	0.06	1.68
2028	Forecast	0.48	13.32	0.06	1.62
2029	Forecast	0.45	12.74	0.06	1.56
2030	Forecast	0.43	12.16	0.06	1.49
ASMR, age-standardized mortality rate; ASDR, age-standardized disability-adjusted life year rate.
